# Supplementary material for: Associations between modifiable risk factors and hepatocellular carcinoma: a trans-ancestry Mendelian randomization study
Source: BMC Cancer. 2024 Jul 10;24:820. doi: 10.1186/s12885-024-12525-x (PMC11234530; doi:10.1186/s12885-024-12525-x)
Supplement: Supplementary file 2 — Supplementary Material 2. [file 12885_2024_12525_MOESM2_ESM.xlsx]

## Sheet: Index
Associations between modifiable risk factors and hepatocellular carcinoma: a trans-ancestry Mendelian randomization study
SUPPLEMENTARY TABLES
Supplementary Table 1. Characteristics of 22 modifiable risk factors in East Asians
Supplementary Table 2. Characteristics of 33 modifiable risk factors in Europeans
Supplementary Table 3. Genetic instruments of the 22 risk factors in East Asian ancestry.
Supplementary Table 4. Genetic instruments of the 33 risk factors in European ancestry.
Supplementary Table 5. Characteristics of hepatocellular carcinoma outcomes used in this study
Supplementary Table 6. Results of MR analysis between modifiable risk factors and hepatocellular carcinoma in East Asian individuals in the Biobank Japan study
Supplementary Table 7. Test results on heterogeneity and pleiotropy of modifiable risk factors for hepatocellular carcinoma in East Asian individuals in the Biobank Japan study
Supplementary Table 8. Results of MR analysis between modifiable risk factors and hepatocellular carcinoma in European individuals in the deCODE genetics study
Supplementary Table 9.Test results on heterogeneity and pleiotropy of modifiable risk factors for hepatocellular carcinoma in European individuals in the deCODE genetics study
Supplementary Table 10. Results of MR analysis between modifiable risk factors and hepatocellular carcinoma in European individuals in the UK Biobank study
Supplementary Table 11. Test results on heterogeneity and pleiotropy of modifiable risk factors for hepatocellular carcinoma in European individuals in the UK Biobank study

## Sheet: Table S1
Supplementary Table 1. Characteristics of 22 modifiable risk factors in East Asians
Category	Phenotype_name	Sample Size	Unit	IVs	Used SNPs*	Power to detect an OR of 0.80 or 1.20	PMID	Consortium/First author	GWAS ID
Lifestyle factors
Smoking	Cigarettes per day	72655	SD	4		0.12	31089300	Matoba N	ieu-b-5071
	Alcohol frequency	58610	SD	2		0.52	31959922	Matoba N	-
	Ever versus never drinkers	165084	logOR	5		1	31959922	Matoba N	-
	Coffee consumption	152634	SD	6		0.62	31959922	Matoba N	-
Serum parameters
Liver enzymes	Alanine aminotransferase	134182	SD	28		0.17	29403010	Ishigaki K	bbj-a-6
	Gamma glutamyl transferase	118309	SD	43		0.56	29403010	Ishigaki K	bbj-a-23
	Alkaline phosphatase	105030	SD	27		0.55	29403010	Ishigaki K	bbj-a-5
	Aspartate aminotransferase	134154	SD	24		0.16	29403010	Ishigaki K	bbj-a-8
Inflammatory factor	C-reactive protein	﻿10112	SD	7		0.14	29403010	Ishigaki K	bbj-a-14
Blood lipid traits	High density lipoprotein cholesterol	70657	SD	30		0.66	29403010	Ishigaki K	bbj-a-24
	Low density lipoprotein cholesterol	72866	SD	28		0.5	29403010	Ishigaki K	bbj-a-31
	Triglyceride	105597	SD	25		0.49	29403010	Ishigaki K	bbj-a-55
Metabolic comorbidities
Obesity traits	Body mass index	158284	SD	68		0.27	28892062	Ishigaki K	bbj-a-1
T2DM and related trait	Type 2 diabetes mellitus	40,250 cases and 170,615 controls	logOR	102		0.99	32514122	Ishigaki K	bbj-a-153
	Hemoglobin A1c	42790	SD	25		0.37	29403010	Ishigaki K	bbj-a-26
Thyroid disease	Hypothyroidism	1,114 cases and 172,656 controls	logOR	1		0.3	34594039	Sakaue S	-
	Hyperthyroidism	994 cases and 172,656 controls	logOR	2		0.78	34594039	Sakaue S	-
Liver disease and related trait	Chronic hepatitis B	1,394 cases and 211,059 controls	211059	5		1	32514122	Ishigaki K	bbj-a-99
	Chronic hepatitis C	5,794 cases and 206,659 controls	206659	3		0.4	32514122	Ishigaki K	bbj-a-101
	Metabolic dysfunction-associated steatotic liver disease	902 cases and 7,672 controls	logOR	3		0.99	29385134	Kawaguchi T	-
	Autoimmune hepatitis	85 cases and 166,529 controls	logOR	1		1	34594039	Sakaue S	ebi-a-GCST90018565
	Primary biliary cholangitis	894 cases and 1,029 controls	logOR	6		1	28062665	Kawashima M	-
Abbreviations: T2DM, Type 2 diabetes mellitus; IVs, instrumental variables; PMID, ID of publication in PubMed; SD standard deviation；logOR, logarithm of OR.

## Sheet: Table S2
Supplementary Table 2. Characteristics of 33 modifiable risk factors in Europeans
Category	Phenotype_name	Sample Size	Unit	N_SNPs	Power to detect an OR of 0.80 or 1.20	PMID	Consortium/First author	GWAS ID
Lifestyle factors
Smoking	Compound smoking index	463003	SD	124	0.07	31689377	Wootton	-
	Cigarettes per day	337334	SD	36	0.07	30643251	GSCAN	-
Diet/drinking	Alcoholic drinks per week	335394	SD	71	0.06	30643251	GSCAN	-
	Coffee consumption	375,833	50% change	11	1	31046077	Zhong VW	-
Physical activity	Accelerometer-assessed physical activity	91084	SD	8	0.4	29899525	Klimentidis YC	ebi-a-GCST006099
Sleep habit	Chronotype	697828	logOR	208	0.21	30696823/	Jones	-
	Sleep duration	446118	SD	64	1	30846698	Dashti	-
	Insomnia	453379	logOR	157	0.28	30804565	Lane	-
Education level	Educational attainment	293723	SD	71	0.07	31219597	SSGAC	ieu-a-1001
Serum parameters
Liver enzymes	Alanine aminotransferase	61089	SD	3	1	22001757	Chambers JC	-
	Gamma glutamyl transferase	61089	SD	24	1	22001757	Chambers JC	-
	Alkaline phosphatase	61089	SD	11	1	22001757	Chambers JC	-
	Aspartate aminotransferase	9463	SD	80	1	NA	Neale lab	ukb-d-30650_raw
Inflammatory factor	C-reactive protein	418642	SD	55	0.18	30388399	Han	ieu-b-35
Iron status	Serum iron	23986	SD	4	0.11	25352340	GIS	-
Blood lipid traits	High density lipoprotein cholesterol	187167	SD	325	0.22	24097068	GLGC	ieu-b-109
	Low density lipoprotein cholesterol	173082	SD	158	0.16	24097068	GLGC	ieu-b-110
	Triglyceride	177861	SD	286	0.22	24097068	GLGC	ieu-b-111
Metabolic comorbidities								-
Obesity traits	Body mass index	681275	SD	490	0.15	30124842	GAINT	ieu-b-40
	Waist circumference	232101	logOR	41	0.08	25673412	GIANT	ieu-a-61
T2DM and related trait	Type 2 diabetes mellitus	62,892 cases and 596,424 controls	logOR	118	0.49	30054458	DIAMANTE	ebi-a-GCST006867
	Hemoglobin A1c	10408	SD	8	0.12	31217584	MAGIC	ebi-a-GCST008034
Thyroid disease and related trait	Hypothyroidism	3,440 cases and 49,983 controls	logOR	8	0.29	30367059	Teumer A	-
	Hyperthyroidism	1,840 cases and 49,983 controls	logOR	7	0.38	30367059	Teumer A	-
	Free thyroxine concentration	49269	SD	20	0.12	30367059	Teumer A	-
	Thyroid stimulating hormone levels	54288	SD	39	0.19	30367059	Teumer A	-
Liver disease and related trait	Metabolic dysfunction-associated steatotic liver disease	7,397 cases and 56,785 controls	logOR	4	0.14	35654975	Vujkovic M	ebi-a-GCST90091033
	Percent liver fat	32858	SD	10	0.14	34128465	Liu Y	ebi-a-GCST90016673
	Liver iron content	32858	SD	7	0.15	34128465	Liu Y	ebi-a-GCST90016674
	Liver volume	32860	SD	11	0.08	34128465	Liu Y	ebi-a-GCST9001666
	Autoimmune hepatitis	1,100 cases and 17,539 controls	logOR	1	0.59	24768677	de Boer YS	-
	Primary biliary cholangitis	6,480 cases and 14,736 controls	logOR	28	0.94	26394269	Cordell HJ	-
	Primary sclerosing cholangitis	3,789 cases and 25,079 controls	logOR	12	0.45	23603763	Liu JZ	-
Abbreviations: T2DM, Type 2 diabetes mellitus; IVs, instrumental variables; PMID, ID of publication in PubMed; SD standard deviation；logOR, logarithm of OR.

## Sheet: Table S3
Supplementary Table 3. Genetic instruments of the 22 risk factors in East Asian ancestry.
Phenotype	SNP	Effect allele	Other allele	Effect allele frequency	Beta	Se	P value	r2	F statistics
Cigarettes per day	rs78277894	A	G	0.335125	0.0372629	0.0049784	7.2e-14	0.000618771	56.024
Cigarettes per day	rs17550549	T	C	0.213697	0.0479083	0.00585739	2.9e-16	0.000771329	66.898
Cigarettes per day	rs6495309	T	C	0.510535	-0.0362229	0.00476676	3e-14	0.000655758	57.7457
Cigarettes per day	rs8100418	T	A	0.261599	0.119173	0.00551211	1.2e-103	0.00548674	467.434
Alcohol frequency	rs1229984	C	T	0.3	0.07	0.0078	4.3e-19	0.002058	80.5391
Alcohol frequency	rs671	A	G	0.17	-0.43	0.0092	<1.0E-450	0.0521788	2184.55
Ever versus never drinkers	rs1260326	C	T	0.52	0.011	0.0015	1.5e-13	6.04032e-05	53.7778
Ever versus never drinkers	rs1229984	C	T	0.3	0.038	0.0021	1.6e-72	0.00060648	327.438
Ever versus never drinkers	rs3043	C	G	0.7	-0.015	0.0016	3.3e-19	9.45e-05	87.8906
Ever versus never drinkers	rs8187929	A	T	0.05	0.031	0.0041	4.6e-14	9.1295e-05	57.1684
Ever versus never drinkers	rs671	A	G	0.17	-1.815	0.0121	<1.0E-4740	0.92963	22500
Coffee consumption	rs6681426	A	G	0.65	-0.078	0.0118	1.1e-10	0.00276822	43.6943
Coffee consumption	rs1260326	C	T	0.52	0.096	0.0113	9.9e-17	0.00460063	72.1748
Coffee consumption	rs4410790	C	T	0.41	0.213	0.0119	8.1e-68	0.0219495	320.38
Coffee consumption	rs671	A	G	0.17	0.354	0.0131	3.8e-153	0.0353642	730.237
Coffee consumption	rs58806801	A	G	0.24	-0.084	0.0137	2.4e-09	0.00257403	37.5939
Coffee consumption	rs5760444	C	T	0.56	-0.073	0.0114	3.7e-10	0.00262613	41.0049
Alanine aminotransferase	rs1047891	A	C	0.1519	0.049	0.005682	6.46e-18	0.000618624	74.3686
Alanine aminotransferase	rs13395911	T	A	0.315	0.03437	0.004193	2.48e-16	0.000509789	67.1907
Alanine aminotransferase	rs11124554	C	T	0.6354	-0.02216	0.004047	4.35e-08	0.000227527	29.9829
Alanine aminotransferase	rs11684627	T	A	0.3279	0.02335	0.004194	2.58e-08	0.000240314	30.9968
Alanine aminotransferase	rs2241339	A	C	0.3284	0.04498	0.00402	4.53e-29	0.000892448	125.195
Alanine aminotransferase	rs645040	T	G	0.8198	0.02724	0.004951	3.74e-08	0.000219233	30.2711
Alanine aminotransferase	rs62269283	A	G	0.0445	0.07279	0.009285	4.52e-15	0.000450572	61.4582
Alanine aminotransferase	rs12500824	G	A	0.525	-0.02649	0.003797	3.02e-12	0.000349983	48.6724
Alanine aminotransferase	rs10001545	A	C	0.3549	-0.03272	0.003947	1.13e-16	0.000490218	68.7215
Alanine aminotransferase	rs4835265	A	C	0.3587	0.02242	0.004055	3.24e-08	0.000231256	30.5696
Alanine aminotransferase	rs144983009	T	C	0.1615	-0.03328	0.005252	2.33e-10	0.000299966	40.1529
Alanine aminotransferase	rs185355701	T	G	0.0546	0.04736	0.008583	3.43e-08	0.000231559	30.447
Alanine aminotransferase	rs13247499	A	C	0.4805	0.02295	0.003775	1.21e-09	0.000262951	36.96
Alanine aminotransferase	rs2109505	A	T	0.2782	-0.03699	0.004221	1.89e-18	0.000549506	76.7959
Alanine aminotransferase	rs7803882	A	T	0.4351	0.02403	0.004081	3.89e-09	0.000283856	34.6716
Alanine aminotransferase	rs2954029	T	A	0.4883	-0.03112	0.003794	2.34e-16	0.000483962	67.2798
Alanine aminotransferase	rs4979371	T	C	0.517	-0.0489	0.003996	1.97e-34	0.00119422	149.75
Alanine aminotransferase	rs1658972	T	C	0.1114	-0.03386	0.006001	1.68e-08	0.000226984	31.8366
Alanine aminotransferase	rs754465	A	C	0.5697	0.02215	0.003897	1.31e-08	0.000240544	32.3063
Alanine aminotransferase	rs45587331	A	G	0.296	0.02494	0.004318	7.72e-09	0.000259231	33.3601
Alanine aminotransferase	rs10787429	C	T	0.7745	-0.02891	0.004847	2.44e-09	0.00029194	35.5754
Alanine aminotransferase	rs12804697	C	T	0.1644	-0.0447	0.005177	5.92e-18	0.000548966	74.5519
Alanine aminotransferase	rs174551	C	T	0.3734	-0.02324	0.004004	6.48e-09	0.000252736	33.6887
Alanine aminotransferase	rs79105258	A	C	0.25	-0.05442	0.004723	1.03e-30	0.00111058	132.764
Alanine aminotransferase	rs11878604	C	T	0.3935	-0.03573	0.003914	6.93e-20	0.000609357	83.3344
Alanine aminotransferase	rs8108722	C	T	0.4526	-0.022	0.003932	2.21e-08	0.000239825	31.3053
Alanine aminotransferase	rs73186036	G	A	0.2192	0.02989	0.004598	7.97e-11	0.000305817	42.2585
Alanine aminotransferase	rs738409	G	C	0.4545	0.06442	0.00387	3.28e-62	0.00205779	277.089
Gamma glutamyl transferase	rs10913568	T	C	0.4576	0.02492	0.004143	1.79e-09	0.00030827	36.1798
Gamma glutamyl transferase	rs111804060	A	G	0.4945	0.02645	0.004148	1.81e-10	0.000349759	40.6606
Gamma glutamyl transferase	rs36086195	T	C	0.7736	0.06774	0.005358	1.21e-36	0.00160736	159.84
Gamma glutamyl transferase	rs36003362	G	A	0.5453	0.02568	0.004101	3.79e-10	0.000327025	39.2112
Gamma glutamyl transferase	rs871537	A	G	0.0813	0.04133	0.00753	4.03e-08	0.000255167	30.126
Gamma glutamyl transferase	rs7579443	C	A	0.6256	-0.03607	0.00442	3.33e-16	0.000609474	66.5959
Gamma glutamyl transferase	rs1260326	C	T	0.4409	-0.06015	0.004101	1.05e-48	0.00178374	215.125
Gamma glutamyl transferase	rs13395911	T	A	0.315	0.03662	0.004512	4.85e-16	0.000578719	65.8716
Gamma glutamyl transferase	rs72623176	A	G	0.3338	0.03851	0.004357	9.73e-19	0.000659581	78.1217
Gamma glutamyl transferase	rs2053500	C	T	0.5171	0.03507	0.004432	2.52e-15	0.000614233	62.6141
Gamma glutamyl transferase	rs9857970	C	T	0.4725	0.03761	0.00407	2.49e-20	0.000705117	85.3921
Gamma glutamyl transferase	rs3752442	G	A	0.4293	-0.0264	0.004147	1.94e-10	0.000341513	40.5266
Gamma glutamyl transferase	rs4835265	A	C	0.3587	0.07054	0.004366	9.85e-59	0.00228925	261.038
Gamma glutamyl transferase	rs4074793	G	A	0.0723	0.06467	0.007835	1.53e-16	0.000561024	68.1283
Gamma glutamyl transferase	rs56686215	C	G	0.1996	-0.03928	0.005134	2e-14	0.000492993	58.5371
Gamma glutamyl transferase	rs1392428	C	T	0.1256	-0.0345	0.006097	1.53e-08	0.000261438	32.0189
Gamma glutamyl transferase	rs9637973	A	G	0.4639	-0.03456	0.004124	5.23e-17	0.000594084	70.228
Gamma glutamyl transferase	rs59797872	T	C	0.0304	-0.09518	0.0124	1.61e-14	0.000534057	58.918
Gamma glutamyl transferase	rs7805504	C	T	0.1066	-0.06432	0.006745	1.48e-21	0.000787998	90.9344
Gamma glutamyl transferase	rs1495525	A	G	0.5165	-0.02817	0.004066	4.24e-12	0.000396342	47.9997
Gamma glutamyl transferase	rs7780562	C	A	0.6722	0.03415	0.004838	1.68e-12	0.000513948	49.8253
Gamma glutamyl transferase	rs41741	T	G	0.8613	-0.03446	0.005893	4.97e-09	0.000283721	34.1946
Gamma glutamyl transferase	rs2954021	G	A	0.5479	-0.02379	0.00407	5.1e-09	0.000280385	34.1665
Gamma glutamyl transferase	rs13289095	T	G	0.0863	-0.04481	0.007291	7.96e-10	0.000316661	37.7725
Gamma glutamyl transferase	rs11002318	A	G	0.2377	0.05091	0.004823	4.8e-26	0.000939272	111.422
Gamma glutamyl transferase	rs17157266	C	T	0.2944	-0.03801	0.004501	3.06e-17	0.000600236	71.3145
Gamma glutamyl transferase	rs4756168	A	C	0.6936	-0.02684	0.004395	1.01e-09	0.000306191	37.2947
Gamma glutamyl transferase	rs3858704	G	A	0.6775	0.07909	0.004322	8.2e-75	0.00273346	334.868
Gamma glutamyl transferase	rs7979473	G	A	0.5268	0.09719	0.004067	3.37e-126	0.00470938	571.077
Gamma glutamyl transferase	rs2682302	T	G	0.2366	0.02772	0.004791	7.21e-09	0.000277577	33.476
Gamma glutamyl transferase	rs2274685	G	A	0.6534	0.09285	0.004948	1.46e-78	0.00390482	352.131
Gamma glutamyl transferase	rs8003090	A	G	0.1076	-0.06196	0.00703	1.22e-18	0.000737267	77.6805
Gamma glutamyl transferase	rs12594627	T	G	0.4809	0.02472	0.004066	1.21e-09	0.000305093	36.9626
Gamma glutamyl transferase	rs72725097	G	A	0.3489	0.02441	0.004464	4.54e-08	0.000270716	29.9011
Gamma glutamyl transferase	rs339969	A	C	0.9065	0.05742	0.007004	2.45e-16	0.000558902	67.21
Gamma glutamyl transferase	rs4581712	A	C	0.375	0.02512	0.004216	2.56e-09	0.000295788	35.5008
Gamma glutamyl transferase	rs35271045	C	T	0.6465	0.02319	0.004244	4.67e-08	0.000245804	29.8573
Gamma glutamyl transferase	rs9959832	T	C	0.822	-0.06257	0.00533	8.11e-32	0.00114566	137.809
Gamma glutamyl transferase	rs235314	T	C	0.4072	-0.02449	0.004135	3.18e-09	0.00028955	35.0773
Gamma glutamyl transferase	rs2832243	C	T	0.3318	0.02646	0.004335	1.03e-09	0.000310451	37.2565
Gamma glutamyl transferase	rs6004286	C	T	0.1706	0.04384	0.005579	3.88e-15	0.000543894	61.7488
Gamma glutamyl transferase	rs5750646	C	T	0.5003	0.02579	0.004125	4.09e-10	0.000332562	39.089
Gamma glutamyl transferase	rs6004193	C	T	0.343	0.2407	0.004543	1e-200	0.0261121	2807.16
Alkaline phosphatase	rs111651468	T	C	0.1104	-0.04638	0.007701	1.72e-09	0.000422528	36.2716
Alkaline phosphatase	rs36053309	T	C	0.2219	0.127	0.005231	3.66e-130	0.00556968	589.438
Alkaline phosphatase	rs2642438	G	A	0.8256	0.03299	0.00586	1.81e-08	0.000313409	31.6934
Alkaline phosphatase	rs2593704	C	G	0.7594	-0.0335	0.005167	9e-11	0.000410096	42.0352
Alkaline phosphatase	rs73766540	C	T	0.243	0.02967	0.005184	1.04e-08	0.000323867	32.7571
Alkaline phosphatase	rs17300770	C	G	0.0628	-0.1791	0.009224	5.79e-84	0.00377584	377.01
Alkaline phosphatase	rs112820139	G	A	0.2315	0.04904	0.005659	4.51e-18	0.000855708	75.0968
Alkaline phosphatase	rs68170813	C	T	0.0934	-0.04196	0.007624	3.73e-08	0.00029817	30.2904
Alkaline phosphatase	rs10091910	C	T	0.4238	-0.02627	0.004429	3.01e-09	0.000337042	35.181
Alkaline phosphatase	rs11573824	T	A	0.705	0.04675	0.004799	2.03e-22	0.000909085	94.899
Alkaline phosphatase	rs2954021	G	A	0.5479	-0.03517	0.004355	6.77e-16	0.000612788	65.2181
Alkaline phosphatase	rs9411466	A	G	0.2742	-0.2702	0.005049	1e-200	0.0290593	2863.91
Alkaline phosphatase	rs2183745	A	T	0.6145	-0.05359	0.005068	3.87e-26	0.00136064	111.814
Alkaline phosphatase	rs10822161	A	G	0.4712	0.04283	0.004369	1.09e-22	0.000914161	96.1019
Alkaline phosphatase	rs2419607	G	T	0.4116	-0.02829	0.004422	1.57e-10	0.000387654	40.9287
Alkaline phosphatase	rs10893506	C	T	0.6535	0.06211	0.004634	5.87e-41	0.00174704	179.643
Alkaline phosphatase	rs12277152	A	G	0.2787	0.06419	0.004961	2.72e-38	0.0016566	167.416
Alkaline phosphatase	rs7966590	A	G	0.3141	0.05703	0.004766	5.43e-33	0.00140141	143.185
Alkaline phosphatase	rs9524568	A	T	0.3636	-0.0258	0.004597	2e-08	0.000308052	31.4985
Alkaline phosphatase	rs9533177	T	G	0.4579	-0.04133	0.004376	3.6e-21	0.000848029	89.2023
Alkaline phosphatase	rs2445752	G	A	0.4001	-0.02633	0.004489	4.5e-09	0.000332797	34.4035
Alkaline phosphatase	rs17689159	C	T	0.2821	0.0326	0.004849	1.79e-11	0.000430459	45.1992
Alkaline phosphatase	rs72837690	C	T	0.4705	0.05381	0.004484	3.54e-33	0.00144272	144.011
Alkaline phosphatase	rs75432325	C	T	0.1502	0.03618	0.006272	7.98e-09	0.000334159	33.2755
Alkaline phosphatase	rs884205	C	A	0.7803	-0.035	0.005336	5.46e-11	0.000420008	43.0234
Alkaline phosphatase	rs28400013	T	C	0.3966	-0.08864	0.004794	2.51e-76	0.00376052	341.872
Alkaline phosphatase	rs278056	A	G	0.2694	-0.02968	0.004932	1.76e-09	0.000346765	36.2144
Aspartate aminotransferase	rs2491441	C	T	0.3059	0.02446	0.004069	1.84e-09	0.000254065	36.1358
Aspartate aminotransferase	rs333947	A	G	0.2947	-0.04797	0.004584	1.27e-25	0.000956585	109.509
Aspartate aminotransferase	rs62141279	T	C	0.2972	-0.0297	0.004203	1.59e-12	0.000368488	49.9337
Aspartate aminotransferase	rs2241339	A	C	0.3284	0.03362	0.003976	2.77e-17	0.000498585	71.4994
Aspartate aminotransferase	rs10165093	A	G	0.2818	0.02542	0.004377	6.31e-09	0.000261558	33.7286
Aspartate aminotransferase	rs10001545	A	C	0.3549	-0.03228	0.003903	1.32e-16	0.000477123	68.4022
Aspartate aminotransferase	rs4835265	A	C	0.3587	0.02643	0.00401	4.39e-11	0.000321379	43.4416
Aspartate aminotransferase	rs628401	A	G	0.4647	0.02314	0.003763	7.74e-10	0.000266395	37.8145
Aspartate aminotransferase	rs1818782	C	A	0.4106	0.02437	0.004213	7.25e-09	0.000287455	33.4602
Aspartate aminotransferase	rs3830041	T	C	0.1835	0.03934	0.004802	2.57e-16	0.000463758	67.1157
Aspartate aminotransferase	rs9389268	G	A	0.3456	-0.02333	0.003962	3.88e-09	0.000246193	34.6737
Aspartate aminotransferase	rs139761834	C	T	0.0454	-0.07965	0.01051	3.45e-14	0.000549894	57.4336
Aspartate aminotransferase	rs4598207	T	A	0.4275	-0.02171	0.00391	2.82e-08	0.000230707	30.8295
Aspartate aminotransferase	rs7865362	T	C	0.6501	-0.03073	0.004091	5.9e-14	0.000429615	56.4243
Aspartate aminotransferase	rs7043196	T	C	0.4944	-0.034	0.003893	2.46e-18	0.000577927	76.2762
Aspartate aminotransferase	rs10509735	C	A	0.3655	0.04072	0.003894	1.38e-25	0.000769068	109.351
Aspartate aminotransferase	rs10827785	C	T	0.2814	0.04447	0.004935	2.04e-19	0.000799789	81.2007
Aspartate aminotransferase	rs6584298	C	T	0.9514	0.0591	0.01021	7.12e-09	0.000323001	33.5061
Aspartate aminotransferase	rs914363	C	T	0.423	0.02661	0.003782	1.98e-12	0.000345649	49.5047
Aspartate aminotransferase	rs12804697	C	T	0.1644	-0.03405	0.005123	2.99e-11	0.00031854	44.1759
Aspartate aminotransferase	rs79105258	A	C	0.25	-0.04981	0.004669	1.44e-26	0.000930389	113.811
Aspartate aminotransferase	rs73550818	A	C	0.4945	0.02855	0.00407	2.3e-12	0.000407502	49.2066
Aspartate aminotransferase	rs11878604	C	T	0.3935	-0.02958	0.00387	2.14e-14	0.00041764	58.4217
Aspartate aminotransferase	rs738408	T	C	0.4545	0.06968	0.003827	4.35e-74	0.00240755	331.512
C-reactive protein	rs3093068	C	G	0.1374	0.1272	0.007486	1.04e-64	0.00383531	288.718
C-reactive protein	rs4845373	T	C	0.3964	-0.03981	0.005274	4.41e-14	0.000758398	56.9776
C-reactive protein	rs814295	G	A	0.2992	-0.03589	0.005632	1.87e-10	0.000540173	40.6089
C-reactive protein	rs79802086	C	T	0.1606	0.06015	0.007032	1.18e-17	0.000975474	73.1667
C-reactive protein	rs1169284	C	T	0.4713	-0.05766	0.005137	3.11e-29	0.00165686	125.988
C-reactive protein	rs151233628	T	C	0.0644	0.06513	0.01081	1.72e-09	0.000511173	36.3003
C-reactive protein	rs429358	C	T	0.1039	-0.1086	0.008686	7.35e-36	0.00219615	156.322
High density lipoprotein cholesterol	rs2144300	T	C	0.1881	0.03663	0.006685	4.25e-08	0.000409822	30.0242
High density lipoprotein cholesterol	rs6685271	A	C	0.5959	-0.0387	0.006028	1.37e-10	0.000721297	41.2169
High density lipoprotein cholesterol	rs117350179	G	C	0.2294	-0.0343	0.006187	2.96e-08	0.00041595	30.7346
High density lipoprotein cholesterol	rs1358980	T	C	0.5369	-0.0313	0.005261	2.69e-09	0.000487177	35.3958
High density lipoprotein cholesterol	rs28366301	A	G	0.385	0.03687	0.005664	7.58e-11	0.000643742	42.374
High density lipoprotein cholesterol	rs1026422	A	G	0.4477	0.03266	0.005247	4.84e-10	0.000527502	38.7445
High density lipoprotein cholesterol	rs940541	G	A	0.8251	-0.04066	0.00689	3.6e-09	0.000477157	34.8254
High density lipoprotein cholesterol	rs7778167	A	G	0.1093	0.05556	0.008285	1.99e-11	0.000601044	44.9717
High density lipoprotein cholesterol	rs3808447	A	G	0.693	0.04848	0.006163	3.64e-15	0.00100006	61.8787
High density lipoprotein cholesterol	rs325	C	T	0.1269	0.1483	0.007858	2.09e-79	0.00487347	356.171
High density lipoprotein cholesterol	rs1883025	T	C	0.2732	-0.1081	0.00585	3.03e-76	0.00464063	341.46
High density lipoprotein cholesterol	rs2297409	A	G	0.3786	-0.04587	0.005382	1.55e-17	0.000990009	72.639
High density lipoprotein cholesterol	rs7847628	G	A	0.3696	-0.03203	0.005671	1.62e-08	0.000478071	31.9003
High density lipoprotein cholesterol	rs4917630	A	G	0.3691	-0.03894	0.005432	7.56e-13	0.000706198	51.3893
High density lipoprotein cholesterol	rs7895716	G	C	0.6539	0.0353	0.005487	1.24e-10	0.000564017	41.3885
High density lipoprotein cholesterol	rs662799	A	G	0.6476	0.143	0.00541	5.86e-154	0.00933351	698.679
High density lipoprotein cholesterol	rs10793129	A	G	0.251	-0.03438	0.00614	2.15e-08	0.000444424	31.3527
High density lipoprotein cholesterol	rs4938293	T	C	0.4503	-0.03313	0.005666	5.02e-09	0.000543376	34.1893
High density lipoprotein cholesterol	rs3858704	G	A	0.6775	0.08707	0.005555	2.24e-55	0.00331288	245.68
High density lipoprotein cholesterol	rs67053123	A	T	0.288	0.07064	0.005942	1.38e-32	0.00204646	141.331
High density lipoprotein cholesterol	rs2070895	A	G	0.512	0.1322	0.005235	1.12e-140	0.00873339	637.719
High density lipoprotein cholesterol	rs55723461	G	T	0.4445	0.05447	0.005381	4.37e-24	0.00146521	102.468
High density lipoprotein cholesterol	rs2925979	C	T	0.665	0.03966	0.00553	7.4e-13	0.000700813	51.4346
High density lipoprotein cholesterol	rs56156922	C	T	0.2173	0.2656	0.006444	1e-200	0.0239961	1698.81
High density lipoprotein cholesterol	rs56303487	T	C	0.1368	0.06921	0.007719	3.09e-19	0.00113127	80.3925
High density lipoprotein cholesterol	rs11082764	G	A	0.4604	0.07838	0.005219	5.63e-51	0.00305244	225.546
High density lipoprotein cholesterol	rs429358	C	T	0.1039	-0.08948	0.00879	2.43e-24	0.00149092	103.627
High density lipoprotein cholesterol	rs76083992	T	C	0.061	-0.08508	0.01123	3.53e-14	0.00082924	57.3978
High density lipoprotein cholesterol	rs235314	T	C	0.4072	-0.03324	0.00529	3.3e-10	0.000533418	39.483
High density lipoprotein cholesterol	rs7445	T	C	0.4606	-0.04087	0.0053	1.25e-14	0.000829992	59.4645
Low density lipoprotein cholesterol	rs660240	C	T	0.9282	0.1122	0.01013	1.79e-28	0.00167796	122.678
Low density lipoprotein cholesterol	rs149726725	G	A	0.0265	0.1793	0.01705	7.11e-26	0.00165872	110.589
Low density lipoprotein cholesterol	rs79901333	G	A	0.1858	0.04827	0.006763	9.52e-13	0.000704955	50.942
Low density lipoprotein cholesterol	rs553427	T	C	0.7098	0.03482	0.005757	1.46e-09	0.000499483	36.5818
Low density lipoprotein cholesterol	rs7523141	T	C	0.7124	0.06155	0.00592	2.55e-25	0.00155238	108.097
Low density lipoprotein cholesterol	rs219558	T	G	0.2107	0.04785	0.006992	7.76e-12	0.000761554	46.834
Low density lipoprotein cholesterol	rs75352129	T	C	0.0522	0.2101	0.01298	5.64e-59	0.00436787	262.001
Low density lipoprotein cholesterol	rs57825321	A	T	0.1265	-0.09537	0.008365	4.11e-30	0.00201005	129.985
Low density lipoprotein cholesterol	rs2337901	T	C	0.744	-0.05166	0.005941	3.43e-18	0.0010166	75.6118
Low density lipoprotein cholesterol	rs3846661	G	A	0.5107	0.06316	0.005451	4.7e-31	0.00199368	134.255
Low density lipoprotein cholesterol	rs6882076	C	T	0.8232	0.04276	0.007473	1.05e-08	0.000532222	32.7405
Low density lipoprotein cholesterol	rs28537499	C	A	0.391	-0.03394	0.005325	1.84e-10	0.00054859	40.6242
Low density lipoprotein cholesterol	rs17145738	T	C	0.1038	0.04998	0.008538	4.83e-09	0.000464756	34.2673
Low density lipoprotein cholesterol	rs75214121	T	C	0.2812	-0.03326	0.005784	8.88e-09	0.000447196	33.0665
Low density lipoprotein cholesterol	rs2001846	C	T	0.5657	-0.03046	0.005245	6.34e-09	0.000455896	33.7263
Low density lipoprotein cholesterol	rs9411378	A	C	0.2562	0.05624	0.006199	1.16e-19	0.00120547	82.309
Low density lipoprotein cholesterol	rs41280378	G	T	0.2488	-0.04845	0.006252	9.19e-15	0.000877452	60.0551
Low density lipoprotein cholesterol	rs113932726	T	C	0.0754	-0.05462	0.009683	1.7e-08	0.000415967	31.8188
Low density lipoprotein cholesterol	rs75061399	A	G	0.264	0.03396	0.006221	4.8e-08	0.000448174	29.7999
Low density lipoprotein cholesterol	rs79105258	A	C	0.25	0.05977	0.00648	2.84e-20	0.00133967	85.0778
Low density lipoprotein cholesterol	rs56903760	T	C	0.2705	0.0334	0.005917	1.65e-08	0.000440266	31.8632
Low density lipoprotein cholesterol	rs77303550	T	C	0.2326	-0.05635	0.00698	6.85e-16	0.00113357	65.1744
Low density lipoprotein cholesterol	rs3093679	A	G	0.1565	-0.04275	0.00712	1.92e-09	0.000482505	36.0506
Low density lipoprotein cholesterol	rs2738464	C	G	0.685	0.07458	0.005624	3.84e-40	0.00240036	175.855
Low density lipoprotein cholesterol	rs737337	C	T	0.2662	-0.03363	0.005887	1.11e-08	0.000441845	32.6337
Low density lipoprotein cholesterol	rs62117161	G	A	0.131	0.04745	0.007993	2.93e-09	0.000512618	35.2414
Low density lipoprotein cholesterol	rs769446	C	T	0.0452	-0.5141	0.0134	1e-200	0.0228127	1471.92
Low density lipoprotein cholesterol	rs56668103	C	T	0.7229	0.03384	0.00585	7.27e-09	0.000458781	33.4618
Triglyceride	rs35529421	A	T	0.1425	-0.07475	0.006331	3.57e-32	0.00136553	139.405
Triglyceride	rs2144300	T	C	0.1881	-0.02985	0.005447	4.23e-08	0.000272151	30.0313
Triglyceride	rs2114273	C	T	0.6088	0.02806	0.004532	5.95e-10	0.000375041	38.335
Triglyceride	rs1260326	C	T	0.4409	-0.08881	0.004306	1.69e-94	0.00388851	425.379
Triglyceride	rs3752442	G	A	0.4293	-0.03353	0.004349	1.27e-14	0.000550891	59.4413
Triglyceride	rs35469118	T	C	0.3917	0.03525	0.004548	9.04e-15	0.000592133	60.0727
Triglyceride	rs154254	C	G	0.3889	0.0253	0.004379	7.59e-09	0.000304243	33.3804
Triglyceride	rs2146324	C	A	0.8779	0.04857	0.007541	1.19e-10	0.00050574	41.4838
Triglyceride	rs13246993	A	G	0.1006	-0.1056	0.00716	3.38e-49	0.00201794	217.521
Triglyceride	rs4389834	A	G	0.4933	0.02606	0.004361	2.28e-09	0.000339501	35.7089
Triglyceride	rs1059611	C	T	0.1266	-0.1698	0.006413	1.49e-154	0.00637606	701.056
Triglyceride	rs2954021	G	A	0.5479	-0.05782	0.004265	7.43e-42	0.00165624	183.788
Triglyceride	rs4411227	G	C	0.666	-0.0369	0.004526	3.57e-16	0.000605764	66.4697
Triglyceride	rs7916868	T	A	0.7254	-0.0329	0.005128	1.41e-10	0.000431221	41.1619
Triglyceride	rs4938293	T	C	0.4503	0.0507	0.004622	5.34e-28	0.00127255	120.325
Triglyceride	rs174551	C	T	0.3734	0.03515	0.004527	8.15e-15	0.000578156	60.2878
Triglyceride	rs56984853	A	G	0.3557	-0.04162	0.004452	8.97e-21	0.000793974	87.3965
Triglyceride	rs651821	T	C	0.6477	-0.2208	0.004448	1e-200	0.0222492	2464.16
Triglyceride	rs1800588	T	C	0.506	0.06402	0.004265	6.22e-51	0.00204899	225.317
Triglyceride	rs2679617	G	A	0.2648	-0.02709	0.004853	2.38e-08	0.00028574	31.16
Triglyceride	rs56156922	C	T	0.2173	-0.03734	0.005271	1.41e-12	0.000474279	50.1837
Triglyceride	rs75627662	T	C	0.1238	0.09071	0.006682	5.65e-42	0.00178511	184.288
Triglyceride	rs58542926	T	C	0.0762	-0.06384	0.008566	9.1e-14	0.000573784	55.543
Triglyceride	rs2278426	T	C	0.2651	-0.03571	0.004841	1.62e-13	0.000496876	54.4139
Triglyceride	rs76083992	T	C	0.061	0.0704	0.009139	1.33e-14	0.000567768	59.3401
Body mass index	rs9425762	G	C	0.2204	0.02367	0.004317	4.18e-08	0.000192535	30.063
Body mass index	rs491055	G	A	0.6309	-0.02158	0.003723	6.77e-09	0.000216889	33.5983
Body mass index	rs860295	G	A	0.2683	0.02896	0.004702	7.35e-10	0.000329292	37.9343
Body mass index	rs633715	C	T	0.2254	0.04774	0.004249	2.72e-29	0.000795841	126.238
Body mass index	rs7559954	T	C	0.5722	-0.02052	0.003682	2.52e-08	0.000206145	31.059
Body mass index	rs12617004	C	G	0.3918	0.02042	0.003663	2.5e-08	0.000198725	31.0769
Body mass index	rs10208649	C	T	0.0132	-0.1092	0.01671	6.47e-11	0.000310655	42.7063
Body mass index	rs77489951	T	C	0.064	0.04442	0.007976	2.56e-08	0.000236398	31.0161
Body mass index	rs2390669	C	A	0.2416	0.02549	0.004117	6.01e-10	0.000238103	38.3335
Body mass index	rs62116682	T	C	0.2461	-0.02449	0.004118	2.75e-09	0.000222553	35.3675
Body mass index	rs6734118	A	C	0.5381	0.02268	0.003552	1.7e-10	0.000255698	40.77
Body mass index	rs939584	T	C	0.8964	0.05406	0.005971	1.38e-19	0.000542805	81.9706
Body mass index	rs713586	C	T	0.5109	0.02505	0.003621	4.61e-12	0.000313602	47.8584
Body mass index	rs12713126	C	G	0.4958	-0.01935	0.003547	4.9e-08	0.000187198	29.7605
Body mass index	rs11130319	T	A	0.5346	0.02268	0.003577	2.27e-10	0.00025596	40.2021
Body mass index	rs4686392	G	A	0.3367	-0.03289	0.003753	1.87e-18	0.000483182	76.8017
Body mass index	rs8192473	T	C	0.0964	-0.03396	0.006112	2.74e-08	0.000200918	30.8723
Body mass index	rs1996023	G	T	0.7112	-0.032	0.003937	4.42e-16	0.000420648	66.0646
Body mass index	rs7692081	G	A	0.7982	-0.02456	0.004433	3.02e-08	0.000194321	30.6945
Body mass index	rs4357030	T	C	0.5296	0.02236	0.003961	1.64e-08	0.000249109	31.8665
Body mass index	rs1035491	G	A	0.2417	-0.02617	0.004398	2.68e-09	0.000251047	35.4076
Body mass index	rs10062657	A	C	0.5947	-0.03827	0.003878	5.69e-23	0.000706027	97.3871
Body mass index	rs6881648	C	A	0.5609	-0.02439	0.00357	8.33e-12	0.000293024	46.6753
Body mass index	rs6882046	G	A	0.4886	0.02422	0.003544	8.26e-12	0.000293152	46.7047
Body mass index	rs35261542	A	C	0.4276	-0.04102	0.003688	9.92e-29	0.00082368	123.711
Body mass index	rs6913361	G	A	0.8516	-0.03743	0.005305	1.73e-12	0.000354111	49.7816
Body mass index	rs28895235	A	T	0.3887	-0.03143	0.004038	7.1e-15	0.000469448	60.5837
Body mass index	rs2206271	A	T	0.3501	0.03064	0.003752	3.22e-16	0.000427215	66.6886
Body mass index	rs9266629	C	T	0.1921	-0.02569	0.004498	1.11e-08	0.000204853	32.6204
Body mass index	rs9397585	C	T	0.6455	0.02195	0.003713	3.39e-09	0.000220501	34.9477
Body mass index	rs6947395	T	A	0.1975	0.0305	0.004442	6.6e-12	0.000294878	47.1458
Body mass index	rs4366055	C	A	0.4889	-0.01983	0.003545	2.23e-08	0.000196518	31.2905
Body mass index	rs77636220	A	G	0.2041	0.02717	0.004419	7.85e-10	0.000239834	37.8034
Body mass index	rs28857569	C	T	0.3142	0.02374	0.003936	1.63e-09	0.000242882	36.379
Body mass index	rs5015933	C	T	0.5401	-0.0223	0.003558	3.66e-10	0.000247046	39.2824
Body mass index	rs7020996	T	C	0.4194	0.03484	0.003853	1.5e-19	0.000591142	81.7633
Body mass index	rs3932549	C	A	0.6873	0.02437	0.004348	2.1e-08	0.000255279	31.4146
Body mass index	rs11191021	G	A	0.4452	0.02076	0.003601	8.12e-09	0.0002129	33.236
Body mass index	rs4409766	C	T	0.2829	0.02504	0.003944	2.16e-10	0.000254397	40.3083
Body mass index	rs1568079	A	T	0.3558	-0.0251	0.003708	1.29e-11	0.000288805	45.8214
Body mass index	rs10764373	T	G	0.625	0.02154	0.003675	4.59e-09	0.000217487	34.354
Body mass index	rs1832886	A	G	0.7838	0.03007	0.004567	4.63e-11	0.000306449	43.3516
Body mass index	rs1907240	A	G	0.6975	-0.0259	0.003855	1.83e-11	0.000283073	45.1389
Body mass index	rs10795945	C	T	0.5566	0.02157	0.00356	1.38e-09	0.000229651	36.7113
Body mass index	rs60808706	A	G	0.3929	0.04596	0.003669	5.3e-36	0.0010077	156.915
Body mass index	rs16937956	G	A	0.5639	-0.02051	0.003575	9.65e-09	0.000206895	32.9139
Body mass index	rs11030100	T	G	0.4075	-0.03831	0.003609	2.51e-26	0.000708713	112.681
Body mass index	rs10835389	C	T	0.5926	-0.02082	0.003603	7.59e-09	0.000209302	33.3913
Body mass index	rs11602339	T	C	0.3138	0.02399	0.003907	8.14e-10	0.000247853	37.7028
Body mass index	rs7305242	C	T	0.5732	-0.02239	0.003972	1.73e-08	0.000245284	31.7753
Body mass index	rs80234489	C	A	0.1911	-0.03183	0.00474	1.88e-11	0.000313227	45.0938
Body mass index	rs9568867	A	G	0.2235	0.03141	0.004252	1.52e-13	0.00034244	54.5694
Body mass index	rs75766425	C	G	0.1272	0.03988	0.00552	4.99e-13	0.000353136	52.1954
Body mass index	rs729050	T	G	0.4115	0.02027	0.003606	1.91e-08	0.000199	31.5977
Body mass index	rs72749754	C	G	0.2136	-0.02419	0.004357	2.85e-08	0.000196583	30.8245
Body mass index	rs2540034	T	C	0.3238	0.02823	0.004261	3.48e-11	0.000348983	43.8933
Body mass index	rs1011939	A	G	0.3392	-0.02516	0.003874	8.26e-11	0.000283777	42.1796
Body mass index	rs3888190	A	C	0.1441	0.03043	0.005044	1.61e-09	0.000228413	36.396
Body mass index	rs11642015	T	C	0.2058	0.07922	0.004414	4.91e-72	0.00205152	322.111
Body mass index	rs12597682	A	C	0.178	-0.03034	0.004649	6.8e-11	0.000269372	42.5904
Body mass index	rs4790981	G	A	0.7124	0.02298	0.003979	7.69e-09	0.000216393	33.3543
Body mass index	rs55934576	C	T	0.2898	-0.02424	0.004333	2.22e-08	0.000241866	31.2959
Body mass index	rs6567160	C	T	0.2162	0.051	0.004293	1.52e-32	0.000881518	141.13
Body mass index	rs1518170	C	T	0.6858	-0.02136	0.003827	2.37e-08	0.000196624	31.152
Body mass index	rs35560038	T	A	0.6113	-0.05502	0.003704	6.53e-50	0.0014386	220.648
Body mass index	rs16978956	G	A	0.1884	0.02649	0.004567	6.58e-09	0.000214594	33.6436
Body mass index	rs4811309	A	G	0.3631	-0.02051	0.003718	3.48e-08	0.000194562	30.4307
Body mass index	rs139913	A	T	0.4785	-0.02594	0.003543	2.45e-13	0.00033582	53.6041
Type 2 diabetes mellitus	rs12031188	C	T	0.799466	0.0692594	0.0109972	3.02e-10	0.00153807	39.6637
Type 2 diabetes mellitus	rs755249	T	C	0.177241	0.0599352	0.0108828	3.64e-08	0.00104769	30.3307
Type 2 diabetes mellitus	rs1825307	G	A	0.75391	-0.0573382	0.0097451	4.01e-09	0.00121992	34.6191
Type 2 diabetes mellitus	rs5017300	G	C	0.905335	0.102336	0.0140618	3.4e-13	0.00179509	52.9633
Type 2 diabetes mellitus	rs3731600	G	C	0.0470119	-0.107966	0.0195505	3.34e-08	0.00104448	30.4971
Type 2 diabetes mellitus	rs28403309	C	T	0.364233	0.0540981	0.0098328	3.76e-08	0.00135541	30.2698
Type 2 diabetes mellitus	rs243018	G	C	0.677444	0.0499788	0.00913476	4.47e-08	0.00109164	29.9349
Type 2 diabetes mellitus	rs75536691	G	A	0.0220841	-0.172464	0.0279371	6.69e-10	0.00128472	38.1096
Type 2 diabetes mellitus	rs56008953	G	A	0.587465	0.0471613	0.00838052	1.83e-08	0.00107806	31.6687
Type 2 diabetes mellitus	rs6759355	T	C	0.545636	-0.0486224	0.00845182	8.77e-09	0.00117222	33.0958
Type 2 diabetes mellitus	rs1260326	C	T	0.440921	0.0756816	0.00831075	8.51e-20	0.00282387	82.9278
Type 2 diabetes mellitus	rs4686392	G	A	0.336308	0.126154	0.00871404	1.69e-47	0.00710454	209.586
Type 2 diabetes mellitus	rs12633613	C	T	0.330702	-0.0904581	0.00875749	5.2e-25	0.00362227	106.693
Type 2 diabetes mellitus	rs3816157	A	G	0.321066	-0.0789862	0.00881312	3.18e-19	0.00271991	80.3236
Type 2 diabetes mellitus	rs7644981	A	G	0.472483	0.0539705	0.00821681	5.09e-11	0.001452	43.1426
Type 2 diabetes mellitus	rs13129612	T	C	0.789372	-0.0616436	0.0101598	1.3e-09	0.00126358	36.8134
Type 2 diabetes mellitus	rs10011838	A	G	0.540169	-0.0804847	0.00841524	1.13e-21	0.00321799	91.4732
Type 2 diabetes mellitus	rs3134867	G	T	0.841505	-0.0700983	0.0125074	2.09e-08	0.00131074	31.4109
Type 2 diabetes mellitus	rs730831	G	T	0.308145	-0.102061	0.0091379	5.79e-29	0.0044414	124.746
Type 2 diabetes mellitus	rs12507026	T	A	0.297982	0.0526918	0.00900074	4.79e-09	0.00116159	34.2712
Type 2 diabetes mellitus	rs201597274	C	T	0.0447399	-0.133919	0.0203721	4.91e-11	0.00153296	43.2128
Type 2 diabetes mellitus	rs72751723	T	G	0.0699053	0.106953	0.0190277	1.9e-08	0.00148749	31.5946
Type 2 diabetes mellitus	rs193457	G	C	0.403862	0.0598246	0.0087597	8.52e-12	0.00172333	46.6424
Type 2 diabetes mellitus	rs459193	G	A	0.467004	0.0700438	0.00823486	1.8e-17	0.00244238	72.3481
Type 2 diabetes mellitus	rs5744598	A	G	0.356388	-0.0549941	0.00860859	1.68e-10	0.00138742	40.8101
Type 2 diabetes mellitus	rs6879147	G	T	0.833817	-0.0701712	0.0110548	2.19e-10	0.0013646	40.2917
Type 2 diabetes mellitus	rs7721099	C	T	0.443847	0.0513979	0.00848907	1.41e-09	0.00130421	36.6581
Type 2 diabetes mellitus	rs144052331	C	T	0.0746218	-0.0976212	0.0167147	5.21e-09	0.00131614	34.1107
Type 2 diabetes mellitus	rs2844623	T	C	0.213766	-0.0706538	0.0100446	2.01e-12	0.001678	49.4773
Type 2 diabetes mellitus	rs117525671	T	C	0.113516	-0.0768445	0.0131049	4.52e-09	0.00118846	34.3841
Type 2 diabetes mellitus	rs72951506	T	C	0.249672	-0.0582802	0.00980143	2.75e-09	0.0012726	35.356
Type 2 diabetes mellitus	rs9350271	A	G	0.425466	0.17219	0.00839705	1.9e-93	0.0144953	420.496
Type 2 diabetes mellitus	rs9380826	C	G	0.180057	-0.0921091	0.010755	1.09e-17	0.00250512	73.3473
Type 2 diabetes mellitus	rs6918311	G	A	0.600302	-0.0722772	0.00862633	5.35e-17	0.00250688	70.2022
Type 2 diabetes mellitus	rs6460541	G	A	0.276302	0.0784038	0.00924128	2.17e-17	0.00245836	71.9797
Type 2 diabetes mellitus	rs39218	C	T	0.231305	0.0603709	0.00994638	1.28e-09	0.00129606	36.8405
Type 2 diabetes mellitus	rs10281892	G	A	0.414903	0.0599266	0.00846262	1.43e-12	0.00174359	50.1452
Type 2 diabetes mellitus	rs12670951	C	G	0.821831	0.0662328	0.0113651	5.62e-09	0.00128467	33.9625
Type 2 diabetes mellitus	rs10226469	A	C	0.0826689	0.0939634	0.0163893	9.85e-09	0.00133911	32.8698
Type 2 diabetes mellitus	rs80005921	G	A	0.484084	0.0547538	0.00859884	1.92e-10	0.00149747	40.5461
Type 2 diabetes mellitus	rs2908279	G	T	0.598375	0.0545793	0.00844154	1.01e-10	0.00143179	41.8035
Type 2 diabetes mellitus	rs2233580	T	C	0.092687	0.288622	0.0143537	6.3e-90	0.0140109	404.326
Type 2 diabetes mellitus	rs3824004	T	G	0.0290479	0.17431	0.0243801	8.7e-13	0.00171391	51.118
Type 2 diabetes mellitus	rs6950739	C	T	0.539867	-0.0530658	0.00837836	2.39e-10	0.00139904	40.1154
Type 2 diabetes mellitus	rs12549902	A	G	0.508969	0.0779825	0.00820964	2.12e-21	0.00303966	90.229
Type 2 diabetes mellitus	rs13266634	T	C	0.406618	-0.107436	0.0083785	1.22e-37	0.00556994	164.425
Type 2 diabetes mellitus	rs2796441	A	G	0.621121	-0.0761005	0.00846673	2.51e-19	0.00272572	80.7874
Type 2 diabetes mellitus	rs10965247	G	A	0.436629	-0.176449	0.00834551	3.21e-99	0.0153171	447.026
Type 2 diabetes mellitus	rs1575972	A	T	0.0588158	-0.124055	0.0176989	2.4e-12	0.00170383	49.1288
Type 2 diabetes mellitus	rs1574285	T	G	0.565634	-0.0683514	0.00857649	1.59e-15	0.00229571	63.5149
Type 2 diabetes mellitus	rs28445975	G	T	0.88029	0.12802	0.0131853	2.75e-22	0.00345416	94.2705
Type 2 diabetes mellitus	rs4747971	C	T	0.547402	-0.106636	0.00891773	5.91e-33	0.00563452	142.988
Type 2 diabetes mellitus	rs60565877	C	T	0.433137	-0.048863	0.00892675	4.41e-08	0.00117245	29.9622
Type 2 diabetes mellitus	rs35906730	A	G	0.736647	-0.130868	0.0095375	7.56e-43	0.00664499	188.277
Type 2 diabetes mellitus	rs4073527	C	T	0.0933685	0.0847351	0.0145226	5.39e-09	0.00121559	34.0438
Type 2 diabetes mellitus	rs7901695	C	T	0.0449375	0.305179	0.0201321	6.63e-52	0.00799429	229.79
Type 2 diabetes mellitus	rs7906280	C	T	0.493449	-0.0524166	0.00824474	2.05e-10	0.00137351	40.4188
Type 2 diabetes mellitus	rs703980	A	G	0.446584	-0.0636793	0.0082719	1.38e-14	0.00200439	59.2633
Type 2 diabetes mellitus	rs7896332	A	G	0.821253	-0.0676349	0.0107913	3.67e-10	0.00134304	39.2821
Type 2 diabetes mellitus	rs11199833	A	C	0.165077	-0.067372	0.0113434	2.86e-09	0.00125119	35.2754
Type 2 diabetes mellitus	rs7121454	G	T	0.115933	-0.118955	0.0139539	1.53e-17	0.0029006	72.6732
Type 2 diabetes mellitus	rs4930045	C	T	0.92075	-0.120954	0.0154133	4.25e-15	0.00213507	61.5814
Type 2 diabetes mellitus	rs757110	A	C	0.608552	-0.0517572	0.0084246	8.07e-10	0.00127627	37.7436
Type 2 diabetes mellitus	rs55816909	C	G	0.0180349	-0.22008	0.0352661	4.36e-10	0.00171554	38.9445
Type 2 diabetes mellitus	rs1552224	C	A	0.0380983	-0.139181	0.0215655	1.09e-10	0.0014198	41.6525
Type 2 diabetes mellitus	rs2237897	T	C	0.378637	-0.240884	0.00871105	2.59e-168	0.0273032	764.671
Type 2 diabetes mellitus	rs10832835	C	A	0.799094	-0.0683917	0.0110537	6.12e-10	0.00150185	38.2817
Type 2 diabetes mellitus	rs11033115	C	A	0.123687	-0.0732195	0.0125314	5.13e-09	0.00116216	34.1393
Type 2 diabetes mellitus	rs2277339	G	T	0.203528	0.0558105	0.0102051	4.53e-08	0.00100985	29.9087
Type 2 diabetes mellitus	rs2583934	T	G	0.34114	0.0553281	0.00868332	1.87e-10	0.00137609	40.5994
Type 2 diabetes mellitus	rs79310463	T	C	0.265611	0.0543671	0.00952174	1.13e-08	0.00115312	32.6017
Type 2 diabetes mellitus	rs187150787	A	G	0.0355589	0.204681	0.0262728	6.67e-15	0.00287349	60.6935
Type 2 diabetes mellitus	rs80234489	C	A	0.19156	0.112117	0.0108315	4.14e-25	0.00389337	107.143
Type 2 diabetes mellitus	rs4964665	C	T	0.548064	-0.0515901	0.00845214	1.04e-09	0.00131847	37.2563
Type 2 diabetes mellitus	rs61910828	A	C	0.0770264	-0.0979488	0.0162023	1.49e-09	0.00136413	36.5464
Type 2 diabetes mellitus	rs12578595	T	C	0.313084	-0.0689339	0.00887801	8.19e-15	0.0020439	60.2885
Type 2 diabetes mellitus	rs488166	G	C	0.865913	-0.0936186	0.0120716	8.82e-15	0.00203524	60.1443
Type 2 diabetes mellitus	rs79340173	T	A	0.462296	-0.056772	0.00834213	1.01e-11	0.00160237	46.3142
Type 2 diabetes mellitus	rs1327315	T	C	0.26465	-0.081707	0.00939325	3.36e-18	0.00259845	75.6636
Type 2 diabetes mellitus	rs9583907	T	C	0.177262	-0.0641318	0.0107565	2.49e-09	0.00119965	35.5472
Type 2 diabetes mellitus	rs17105012	A	C	0.318941	0.0507199	0.00896637	1.54e-08	0.00111759	31.998
Type 2 diabetes mellitus	rs7167878	A	C	0.424107	-0.0816632	0.00832981	1.09e-22	0.00325762	96.1131
Type 2 diabetes mellitus	rs6495168	C	T	0.674268	0.0645378	0.00973557	3.38e-11	0.00182958	43.9446
Type 2 diabetes mellitus	rs4924455	T	A	0.587158	-0.0749627	0.00874074	9.8e-18	0.00272433	73.5519
Type 2 diabetes mellitus	rs2290203	A	G	0.473052	0.0519884	0.00823522	2.74e-10	0.00134747	39.8531
Type 2 diabetes mellitus	rs36027443	A	G	0.498527	0.0543099	0.00821273	3.77e-11	0.00147477	43.7303
Type 2 diabetes mellitus	rs4932262	C	A	0.797269	-0.0581045	0.0103514	1.99e-08	0.00109138	31.508
Type 2 diabetes mellitus	rs965480	G	A	0.412514	0.0666278	0.00838277	1.89e-15	0.00215168	63.1736
Type 2 diabetes mellitus	rs117267808	A	G	0.0789875	0.120587	0.0154781	6.66e-15	0.0021157	60.6968
Type 2 diabetes mellitus	rs11642015	T	C	0.203335	0.12774	0.0102563	1.32e-35	0.00528654	155.122
Type 2 diabetes mellitus	rs113547729	A	G	0.120739	0.0760588	0.0135128	1.82e-08	0.00122827	31.6817
Type 2 diabetes mellitus	rs35551980	C	T	0.237315	0.0681753	0.00983872	4.23e-12	0.0016825	48.015
Type 2 diabetes mellitus	rs75418188	T	C	0.0780611	0.132182	0.0153043	5.78e-18	0.00251485	74.5964
Type 2 diabetes mellitus	rs2854313	A	T	0.37929	-0.0481105	0.00864082	2.58e-08	0.00108986	31.0006
Type 2 diabetes mellitus	rs10908278	A	T	0.69139	-0.120261	0.00927886	2.04e-38	0.00617181	167.981
Type 2 diabetes mellitus	rs476828	C	T	0.251882	0.0750826	0.00947629	2.31e-15	0.00212459	62.7772
Type 2 diabetes mellitus	rs150182828	C	T	0.0322879	-0.197084	0.0268961	2.34e-13	0.00242727	53.6938
Type 2 diabetes mellitus	rs7507912	A	G	0.213337	-0.0871538	0.0103708	4.32e-17	0.00254951	70.6233
Type 2 diabetes mellitus	rs4805881	C	A	0.47437	-0.0500687	0.00824392	1.25e-09	0.00125014	36.8863
Type 2 diabetes mellitus	rs6031563	T	G	0.796118	0.0724353	0.0102733	1.78e-12	0.00170328	49.7142
Type 2 diabetes mellitus	rs6021276	C	T	0.570779	-0.0506268	0.00843093	1.91e-09	0.00125586	36.0587
Type 2 diabetes mellitus	rs5762925	C	A	0.51728	0.0488062	0.00829012	3.93e-09	0.0011896	34.66
Hemoglobin A1c	rs2273833	T	C	0.2099	-0.0741	0.008428	1.46e-18	0.00182121	77.3014
Hemoglobin A1c	rs12053049	C	T	0.3772	0.04752	0.007041	1.49e-11	0.00106097	45.5496
Hemoglobin A1c	rs12712928	C	G	0.422	0.05991	0.007113	3.68e-17	0.00175093	70.9403
Hemoglobin A1c	rs7356034	A	G	0.1964	-0.05053	0.008633	4.84e-09	0.000805954	34.259
Hemoglobin A1c	rs76922886	A	G	0.3115	0.05676	0.007417	1.96e-14	0.0013819	58.5637
Hemoglobin A1c	rs35261542	A	C	0.4276	0.08715	0.007128	2.24e-34	0.00371794	149.486
Hemoglobin A1c	rs7776054	G	A	0.3456	-0.06296	0.007221	2.8e-18	0.00179298	76.0212
Hemoglobin A1c	rs6975024	C	T	0.1776	0.05908	0.00894	3.9e-11	0.00101962	43.6723
Hemoglobin A1c	rs4728092	A	C	0.1191	0.07256	0.01195	1.28e-09	0.00110475	36.8688
Hemoglobin A1c	rs13266634	T	C	0.4055	-0.06155	0.006926	6.3e-19	0.00182654	78.9753
Hemoglobin A1c	rs10965243	G	A	0.415	-0.05944	0.007414	1.09e-15	0.0017155	64.2765
Hemoglobin A1c	rs7851507	T	G	0.2489	-0.05127	0.007877	7.6e-11	0.000982832	42.3648
Hemoglobin A1c	rs12219514	G	A	0.8699	-0.06911	0.01025	1.57e-11	0.00108108	45.4605
Hemoglobin A1c	rs12221133	A	G	0.4489	0.04633	0.006821	1.1e-11	0.00106202	46.1348
Hemoglobin A1c	rs7901695	C	T	0.0445	0.1174	0.01681	2.93e-12	0.00117208	48.7754
Hemoglobin A1c	rs2237896	A	G	0.3962	-0.09115	0.006991	7.46e-39	0.00397513	169.994
Hemoglobin A1c	rs10830963	G	C	0.4196	0.03899	0.006875	1.41e-08	0.000740456	32.1633
Hemoglobin A1c	rs174594	A	C	0.5982	0.04208	0.007151	3.99e-09	0.000851212	34.6272
Hemoglobin A1c	rs117387809	T	C	0.1076	-0.06666	0.01102	1.44e-09	0.00085336	36.5904
Hemoglobin A1c	rs147538848	A	G	0.1907	0.05771	0.009381	7.66e-10	0.001028	37.8446
Hemoglobin A1c	rs4886869	G	A	0.4072	0.04028	0.007019	9.54e-09	0.000783294	32.9328
Hemoglobin A1c	rs2968478	G	T	0.6239	0.05034	0.007096	1.3e-12	0.00118925	50.3268
Hemoglobin A1c	rs8067360	C	T	0.5144	0.05708	0.006878	1.06e-16	0.00162771	68.8721
Hemoglobin A1c	rs2748427	G	A	0.1866	0.07799	0.01041	6.61e-14	0.00184639	56.1276
Hemoglobin A1c	rs57601949	T	C	0.5168	0.04172	0.007114	4.51e-09	0.000869297	34.3923
Hypothyroidism	rs4947311	T	C	0.8406	0.3255	0.0596	4.78e-08	0.0283929	29.827
Hyperthyroidism	rs4711244	T	A	0.0559	0.5745	0.1045	3.8e-08	0.0348369	30.2237
Hyperthyroidism	rs9277348	C	T	0.4286	0.3693	0.0458	7.59e-16	0.0668007	65.0171
Chronic hepatitis B	rs17191293	G	T	0.459044	0.278756	0.0387022	5.91e-13	0.0385918	51.8773
Chronic hepatitis B	rs3763340	C	G	0.24012	-0.344814	0.0457535	4.83e-14	0.0433883	56.7964
Chronic hepatitis B	rs3134993	A	G	0.70458	0.536685	0.0489731	6.03e-28	0.119906	120.095
Chronic hepatitis B	rs77746323	T	C	0.598984	0.516645	0.0397601	1.32e-38	0.128231	168.846
Chronic hepatitis B	rs72880511	A	G	0.114706	0.334637	0.0608623	3.84e-08	0.0227432	30.2309
Chronic hepatitis C	rs206014	G	A	0.486036	0.111271	0.0188766	3.75e-09	0.00618579	34.7469
Chronic hepatitis C	rs67838634	G	A	0.436991	-0.142153	0.0190339	8.12e-14	0.00994328	55.7772
Chronic hepatitis C	rs8113007	T	A	0.105174	0.356318	0.0325384	6.59e-28	0.0238975	119.918
Metabolic dysfunction-associated steatotic liver disease	rs2896019	G	T	0.46	0.615	0.0523	2.3e-31	0.187902	138.276
Metabolic dysfunction-associated steatotic liver disease	rs1260326	T	C	0.57	0.322083	0.0515623	9.6e-10	0.0508523	39.0187
Metabolic dysfunction-associated steatotic liver disease	rs4808199	A	G	0.27	0.314811	0.0281778	2.3e-08	0.0390675	124.82
Autoimmune hepatitis	rs56036302	T	A	0.2003	1.2431	0.214447	6.75e-09	0.495051	33.6025
Primary biliary cholangitis	rs3129887	A	G	0.149	1.14103	0.106099	2e-29	0.330174	115.657
Primary biliary cholangitis	rs6897932	T	C	0.19513	0.417893	0.0718429	6e-09	0.0548541	33.8346
Primary biliary cholangitis	rs4979462	C	T	0.463	0.470382	0.0530904	8e-19	0.110024	78.4998
Primary biliary cholangitis	rs4938534	A	G	0.447632	0.300421	0.0524229	1e-08	0.0446315	32.8412
Primary biliary cholangitis	rs9303277	T	C	0.308489	0.360643	0.0554785	8e-11	0.0554913	42.2578
Primary biliary cholangitis	rs7404928	T	C	0.39	0.300105	0.0548073	8e-08	0.0428519	29.9825
				0.014052	0.523425	0.00138
				0.523425	0.014052	0.00138

## Sheet: Table S4
Supplementary Table 4. Genetic instruments of the 33 risk factors in European ancestry.
Phenotype	SNP	Effect allele	Other allele	Effect allele frequency	Beta	Se	P value	r2	F statistics
Compound smoking index	rs8042849	C	T	0.342	0.028	0.002	1.56e-44	0.000352856	196
Compound smoking index	rs113382419	C	A	0.889	-0.041	0.003	1.61e-42	0.000331759	186.778
Compound smoking index	rs6011779	C	T	0.191	0.028	0.003	1.03e-20	0.000242286	87.1111
Compound smoking index	rs9919670	G	A	0.612	-0.022	0.002	3.82e-28	0.000229857	121
Compound smoking index	rs2890772	G	T	0.413	-0.02	0.002	1.52e-23	0.000193945	100
Compound smoking index	rs35175834	G	A	0.788	-0.024	0.002	3.55e-33	0.000192449	144
Compound smoking index	rs12244388	G	A	0.661	-0.019	0.002	2.1e-21	0.000161785	90.25
Compound smoking index	rs11783093	C	T	0.839	0.023	0.003	1.77e-14	0.000142914	58.7778
Compound smoking index	rs11210229	A	G	0.384	0.017	0.002	1.9e-17	0.000136722	72.25
Compound smoking index	rs62155874	A	G	0.873	-0.024	0.003	1.24e-15	0.000127723	64
Compound smoking index	rs10226228	A	G	0.63	-0.016	0.002	1.24e-15	0.000119347	64
Compound smoking index	rs6119897	G	A	0.762	-0.018	0.002	2.26e-19	0.000117519	81
Compound smoking index	rs2867112	T	G	0.835	0.021	0.003	2.56e-12	0.000121518	49
Compound smoking index	rs986391	G	A	0.367	0.016	0.002	1.24e-15	0.000118943	64
Compound smoking index	rs3742365	T	C	0.595	-0.016	0.002	1.24e-15	0.000123379	64
Compound smoking index	rs2401924	G	C	0.502	0.015	0.002	6.38e-14	0.000112498	56.25
Compound smoking index	rs7807019	A	G	0.54	-0.015	0.002	6.38e-14	0.00011178	56.25
Compound smoking index	rs549845	G	A	0.301	0.016	0.002	1.24e-15	0.000107724	64
Compound smoking index	rs10922907	A	T	0.451	0.015	0.002	6.38e-14	0.00011142	56.25
Compound smoking index	rs7569203	A	C	0.689	-0.016	0.002	1.24e-15	0.000109711	64
Compound smoking index	rs17309874	G	A	0.74	-0.016	0.002	1.24e-15	9.85088e-05	64
Compound smoking index	rs6778080	T	C	0.267	0.016	0.002	1.24e-15	0.000100204	64
Compound smoking index	rs8042134	T	G	0.541	-0.014	0.002	2.56e-12	9.7341e-05	49
Compound smoking index	rs17576594	G	A	0.724	0.016	0.002	1.24e-15	0.00010231	64
Compound smoking index	rs7766610	C	A	0.183	0.018	0.003	1.97e-09	9.68831e-05	36
Compound smoking index	rs1922018	C	T	0.364	0.014	0.002	2.56e-12	9.07496e-05	49
Compound smoking index	rs7553348	G	A	0.438	0.014	0.002	2.56e-12	9.64932e-05	49
Compound smoking index	rs7528604	G	A	0.566	0.014	0.002	2.56e-12	9.62924e-05	49
Compound smoking index	rs329120	C	T	0.581	0.014	0.002	2.56e-12	9.54281e-05	49
Compound smoking index	rs12623702	A	G	0.613	-0.014	0.002	2.56e-12	9.29946e-05	49
Compound smoking index	rs13296519	G	T	0.606	-0.014	0.002	2.56e-12	9.35955e-05	49
Compound smoking index	rs6935954	A	G	0.421	0.014	0.002	2.56e-12	9.55535e-05	49
Compound smoking index	rs4671357	T	C	0.519	-0.014	0.002	2.56e-12	9.78585e-05	49
Compound smoking index	rs3896224	A	G	0.585	0.014	0.002	2.56e-12	9.51678e-05	49
Compound smoking index	rs326341	G	A	0.525	0.014	0.002	2.56e-12	9.7755e-05	49
Compound smoking index	rs4391802	A	G	0.707	0.015	0.002	6.38e-14	9.32179e-05	56.25
Compound smoking index	rs72678864	G	A	0.829	0.018	0.003	1.97e-09	9.18598e-05	36
Compound smoking index	rs112282219	G	A	0.959	-0.033	0.005	4.11e-11	8.56368e-05	43.56
Compound smoking index	rs10879871	T	G	0.343	-0.014	0.002	2.56e-12	8.83376e-05	49
Compound smoking index	rs889398	C	T	0.588	0.013	0.002	8.03e-11	8.18825e-05	42.25
Compound smoking index	rs4473348	A	T	0.25	-0.015	0.002	6.38e-14	8.4375e-05	56.25
Compound smoking index	rs1221148	C	G	0.587	0.013	0.002	8.03e-11	8.19417e-05	42.25
Compound smoking index	rs317021	T	A	0.814	-0.017	0.003	1.46e-08	8.75115e-05	32.1111
Compound smoking index	rs1933270	T	G	0.364	0.013	0.002	8.03e-11	7.82484e-05	42.25
Compound smoking index	rs8614	C	A	0.817	-0.017	0.003	1.46e-08	8.64174e-05	32.1111
Compound smoking index	rs11255908	T	G	0.743	-0.015	0.002	6.38e-14	8.5928e-05	56.25
Compound smoking index	rs13153393	A	G	0.884	-0.02	0.003	2.62e-11	8.20352e-05	44.4444
Compound smoking index	rs2678670	A	T	0.486	0.013	0.002	8.03e-11	8.44338e-05	42.25
Compound smoking index	rs7333559	G	A	0.212	0.015	0.002	6.38e-14	7.51752e-05	56.25
Compound smoking index	rs76608582	C	A	0.953	0.031	0.005	5.65e-10	8.60883e-05	38.44
Compound smoking index	rs421983	T	C	0.519	0.013	0.002	8.03e-11	8.4378e-05	42.25
Compound smoking index	rs4543592	T	C	0.52	-0.012	0.002	1.97e-09	7.18848e-05	36
Compound smoking index	rs11948770	T	C	0.768	-0.015	0.002	6.38e-14	8.01792e-05	56.25
Compound smoking index	rs7039819	G	A	0.427	0.013	0.002	8.03e-11	8.26988e-05	42.25
Compound smoking index	rs10282292	C	T	0.362	0.013	0.002	8.03e-11	7.80631e-05	42.25
Compound smoking index	rs2838834	C	T	0.699	-0.013	0.002	8.03e-11	7.11149e-05	42.25
Compound smoking index	rs624833	T	G	0.695	0.013	0.002	8.03e-11	7.16475e-05	42.25
Compound smoking index	rs62135536	C	T	0.968	0.035	0.006	5.43e-09	7.58912e-05	34.0278
Compound smoking index	rs3811038	T	C	0.724	-0.014	0.002	2.56e-12	7.8331e-05	49
Compound smoking index	rs359243	T	C	0.393	-0.013	0.002	8.03e-11	8.06302e-05	42.25
Compound smoking index	rs11768481	C	A	0.666	0.013	0.002	8.03e-11	7.51861e-05	42.25
Compound smoking index	rs6779302	G	T	0.633	-0.013	0.002	8.03e-11	7.85211e-05	42.25
Compound smoking index	rs35169606	T	G	0.612	0.013	0.002	8.03e-11	8.02601e-05	42.25
Compound smoking index	rs67596067	G	A	0.649	-0.013	0.002	8.03e-11	7.69961e-05	42.25
Compound smoking index	rs2675638	G	A	0.581	0.012	0.002	1.97e-09	7.01104e-05	36
Compound smoking index	rs75742406	G	A	0.739	0.014	0.002	2.56e-12	7.56086e-05	49
Compound smoking index	rs71367545	G	A	0.791	-0.015	0.002	6.38e-14	7.43936e-05	56.25
Compound smoking index	rs71627581	G	A	0.889	0.019	0.003	2.4e-10	7.12462e-05	40.1111
Compound smoking index	rs13016665	C	A	0.577	-0.012	0.002	1.97e-09	7.02924e-05	36
Compound smoking index	rs369230	G	T	0.308	-0.013	0.002	8.03e-11	7.204e-05	42.25
Compound smoking index	rs10052591	T	C	0.573	0.012	0.002	1.97e-09	7.04652e-05	36
Compound smoking index	rs3769949	T	A	0.528	-0.012	0.002	1.97e-09	7.17742e-05	36
Compound smoking index	rs7155595	A	C	0.674	-0.013	0.002	8.03e-11	7.42667e-05	42.25
Compound smoking index	rs7077678	C	T	0.623	0.012	0.002	1.97e-09	6.76428e-05	36
Compound smoking index	rs860326	C	T	0.428	0.012	0.002	1.97e-09	7.0507e-05	36
Compound smoking index	rs12202536	A	G	0.513	-0.012	0.002	1.97e-09	7.19513e-05	36
Compound smoking index	rs4814873	C	T	0.767	0.014	0.002	2.56e-12	7.00547e-05	49
Compound smoking index	rs147412694	G	A	0.85	-0.017	0.003	1.46e-08	7.3695e-05	32.1111
Compound smoking index	rs9842947	C	T	0.326	-0.013	0.002	8.03e-11	7.42667e-05	42.25
Compound smoking index	rs2894808	T	A	0.922	-0.022	0.004	3.8e-08	6.96147e-05	30.25
Compound smoking index	rs12708665	A	G	0.285	-0.013	0.002	8.03e-11	6.8876e-05	42.25
Compound smoking index	rs202645	A	G	0.203	-0.015	0.002	6.38e-14	7.2806e-05	56.25
Compound smoking index	rs62098013	G	A	0.64	-0.012	0.002	1.97e-09	6.63552e-05	36
Compound smoking index	rs4957528	A	C	0.208	-0.015	0.002	6.38e-14	7.41312e-05	56.25
Compound smoking index	rs1246265	T	C	0.305	-0.013	0.002	8.03e-11	7.16475e-05	42.25
Compound smoking index	rs6598539	T	C	0.489	-0.012	0.002	1.97e-09	7.19652e-05	36
Compound smoking index	rs13009008	A	G	0.328	0.012	0.002	1.97e-09	6.34798e-05	36
Compound smoking index	rs17553262	A	C	0.885	-0.018	0.003	1.97e-09	6.59502e-05	36
Compound smoking index	rs7297175	T	C	0.431	-0.012	0.002	1.97e-09	7.06288e-05	36
Compound smoking index	rs245774	A	G	0.272	-0.013	0.002	8.03e-11	6.69294e-05	42.25
Compound smoking index	rs6962772	A	G	0.846	0.016	0.003	9.64e-08	6.67054e-05	28.4444
Compound smoking index	rs12481282	G	C	0.722	-0.013	0.002	8.03e-11	6.7842e-05	42.25
Compound smoking index	rs35343344	C	A	0.733	0.013	0.002	8.03e-11	6.61503e-05	42.25
Compound smoking index	rs6562474	C	G	0.651	0.012	0.002	1.97e-09	6.54333e-05	36
Compound smoking index	rs775758	A	T	0.433	0.012	0.002	1.97e-09	7.07072e-05	36
Compound smoking index	rs2062882	G	A	0.587	-0.012	0.002	1.97e-09	6.98201e-05	36
Compound smoking index	rs7519626	C	T	0.324	0.012	0.002	1.97e-09	6.30789e-05	36
Compound smoking index	rs9435340	T	A	0.344	0.012	0.002	1.97e-09	6.49912e-05	36
Compound smoking index	rs34866095	A	G	0.686	-0.012	0.002	1.97e-09	6.20364e-05	36
Compound smoking index	rs348809	A	G	0.348	-0.012	0.002	1.97e-09	6.5346e-05	36
Compound smoking index	rs1050847	C	T	0.426	0.011	0.002	3.8e-08	5.91748e-05	30.25
Compound smoking index	rs73220544	A	C	0.842	-0.016	0.003	9.64e-08	6.81144e-05	28.4444
Compound smoking index	rs4571506	C	T	0.54	0.011	0.002	3.8e-08	6.01128e-05	30.25
Compound smoking index	rs732083	G	A	0.333	0.012	0.002	1.97e-09	6.3968e-05	36
Compound smoking index	rs6741228	T	C	0.433	0.011	0.002	3.8e-08	5.94137e-05	30.25
Compound smoking index	rs4949465	T	C	0.87	-0.017	0.003	1.46e-08	6.53718e-05	32.1111
Compound smoking index	rs62175972	T	C	0.966	0.031	0.006	2.38e-07	6.31262e-05	26.6944
Compound smoking index	rs136233	A	G	0.809	-0.014	0.003	3.06e-06	6.05714e-05	21.7778
Compound smoking index	rs12831617	C	T	0.764	-0.013	0.002	8.03e-11	6.09428e-05	42.25
Compound smoking index	rs11861214	G	T	0.784	0.014	0.002	2.56e-12	6.63828e-05	49
Compound smoking index	rs10918701	G	A	0.372	0.012	0.002	1.97e-09	6.72814e-05	36
Compound smoking index	rs10823968	A	T	0.633	0.012	0.002	1.97e-09	6.69056e-05	36
Compound smoking index	rs74086911	G	A	0.925	0.021	0.004	1.52e-07	6.11887e-05	27.5625
Compound smoking index	rs4731925	C	T	0.316	-0.012	0.002	1.97e-09	6.22495e-05	36
Compound smoking index	rs28485305	C	T	0.631	0.012	0.002	1.97e-09	6.70576e-05	36
Compound smoking index	rs1193237	G	C	0.439	-0.011	0.002	3.8e-08	5.95995e-05	30.25
Compound smoking index	rs60952428	T	C	0.909	0.019	0.003	2.4e-10	5.97231e-05	40.1111
Compound smoking index	rs12967855	A	G	0.331	0.012	0.002	1.97e-09	6.37744e-05	36
Compound smoking index	rs2254710	C	A	0.236	0.013	0.002	8.03e-11	6.09428e-05	42.25
Compound smoking index	rs72674867	A	T	0.765	0.013	0.002	8.03e-11	6.07639e-05	42.25
Compound smoking index	rs1931263	G	T	0.51	-0.011	0.002	3.8e-08	6.04758e-05	30.25
Compound smoking index	rs57611503	G	A	0.485	0.011	0.002	3.8e-08	6.04455e-05	30.25
Compound smoking index	rs61796681	A	T	0.912	-0.019	0.004	2.03e-06	5.79448e-05	22.5625
Compound smoking index	rs6957896	C	T	0.503	-0.011	0.002	3.8e-08	6.04978e-05	30.25
Cigarettes per day	rs34973462	T	C	0.334	0.0150729	0.00258879	5.8e-09	0.000101075	33.9
Cigarettes per day	rs7599488	T	C	0.437	0.0141213	0.00245448	8.75e-09	9.81223e-05	33.1
Cigarettes per day	rs78408772	T	C	0.102	-0.0219964	0.00402269	4.55e-08	8.86362e-05	29.9
Cigarettes per day	rs10204824	G	A	0.639	-0.0179777	0.00253484	1.32e-12	0.00014911	50.3
Cigarettes per day	rs2084533	T	C	0.321	0.0161176	0.00260776	6.39e-10	0.000113241	38.2
Cigarettes per day	rs7431710	A	G	0.654	-0.0182898	0.00256612	1.02e-12	0.000151392	50.8
Cigarettes per day	rs699165	G	A	0.745	0.0161187	0.00279323	7.9e-09	9.87152e-05	33.3
Cigarettes per day	rs28813180	A	G	0.498	-0.0154959	0.00243494	1.97e-10	0.000120059	40.5
Cigarettes per day	rs1024323	T	C	0.382	-0.0144159	0.0025057	8.75e-09	9.81223e-05	33.1
Cigarettes per day	rs11940255	A	G	0.717	-0.0171575	0.00270273	2.18e-10	0.000119466	40.3
Cigarettes per day	rs10454798	T	G	0.253	0.015842	0.00280049	1.54e-08	9.48615e-05	32
Cigarettes per day	rs7766641	A	G	0.272	-0.0172842	0.00274318	2.96e-10	0.000118312	39.7
Cigarettes per day	rs215600	A	G	0.645	-0.0240025	0.00254426	3.95e-21	0.000263833	89
Cigarettes per day	rs62447179	A	G	0.298	-0.0152678	0.00266182	9.7e-09	9.75295e-05	32.9
Cigarettes per day	rs73229090	A	C	0.112	0.0262114	0.00386046	1.12e-11	0.00013666	46.1
Cigarettes per day	rs4236926	G	T	0.766	0.0342671	0.00287563	9.73e-33	0.000420948	142
Cigarettes per day	rs790564	C	A	0.729	-0.0176241	0.00273909	1.24e-10	0.000122727	41.4
Cigarettes per day	rs3025383	C	T	0.187	-0.0313798	0.0031224	9.2e-24	0.000299407	101
Cigarettes per day	rs7951365	C	T	0.31	0.0177564	0.00263239	1.53e-11	0.000134881	45.5
Cigarettes per day	rs10742683	A	G	0.415	-0.0134884	0.00247089	4.79e-08	8.83397e-05	29.8
Cigarettes per day	rs113001570	T	A	0.0667	0.0298013	0.00487957	1.01e-09	0.000110573	37.3
Cigarettes per day	rs7125588	G	A	0.429	-0.0168997	0.00245985	6.41e-12	0.000139921	47.2
Cigarettes per day	rs11846838	A	G	0.327	0.015177	0.00259522	4.97e-09	0.000101383	34.2
Cigarettes per day	rs632811	G	A	0.33	-0.0177506	0.00277897	1.69e-10	0.00013933	40.8
Cigarettes per day	rs10519203	A	G	0.655	-0.093618	0.00258657	7.59e-287	0.00396104	1310
Cigarettes per day	rs182317	T	G	0.355	-0.0155878	0.00256957	1.31e-09	0.000111272	36.8
Cigarettes per day	rs1592485	A	C	0.611	-0.0161532	0.00250445	1.12e-10	0.000124033	41.6
Cigarettes per day	rs12924872	T	C	0.463	-0.0134119	0.00244867	4.32e-08	8.9447e-05	30
Cigarettes per day	rs258321	G	A	0.429	0.0157962	0.00246695	1.52e-10	0.000122244	41
Cigarettes per day	rs4485470	A	G	0.592	-0.0152706	0.00247722	7.07e-10	0.000112648	38
Cigarettes per day	rs59208569	C	G	0.829	0.0204763	0.00323355	2.41e-10	0.000118873	40.1
Cigarettes per day	rs56113850	C	T	0.555	0.0523096	0.00247416	3.24e-99	0.00135159	447
Cigarettes per day	rs6078373	A	G	0.402	0.0160731	0.00248308	9.61e-11	0.000124209	41.9
Cigarettes per day	rs1737894	G	C	0.408	0.016856	0.00247722	1.01e-11	0.000137253	46.3
Cigarettes per day	rs2273500	C	T	0.147	0.0363857	0.00343813	3.57e-26	0.000332015	112
Cigarettes per day	rs7281463	C	A	0.413	0.013678	0.00247264	3.17e-08	9.07113e-05	30.6
Alcoholic drinks per week	rs705687	G	A	0.785	-0.010904	0.00177589	8.25e-10	4.01339e-05	37.7
Alcoholic drinks per week	rs58107686	A	C	0.328	-0.00974713	0.00158537	7.84e-10	4.18819e-05	37.8
Alcoholic drinks per week	rs12088813	C	A	0.267	-0.00932905	0.00164916	1.54e-08	3.40659e-05	32
Alcoholic drinks per week	rs5024204	T	A	0.278	0.00970271	0.00162847	2.55e-09	3.77919e-05	35.5
Alcoholic drinks per week	rs10753661	A	G	0.684	-0.00863813	0.00156927	3.7e-08	3.22561e-05	30.3
Alcoholic drinks per week	rs28680958	A	G	0.217	-0.0109965	0.00176994	5.2e-10	4.1092e-05	38.6
Alcoholic drinks per week	rs823114	A	G	0.553	0.00876774	0.00146742	2.3e-09	3.80048e-05	35.7
Alcoholic drinks per week	rs77165542	T	C	0.0349	-0.0260109	0.00397124	5.76e-11	4.55762e-05	42.9
Alcoholic drinks per week	rs1260326	C	T	0.601	0.0208898	0.00148834	9.43e-45	0.000209289	197
Alcoholic drinks per week	rs13383034	T	C	0.329	0.014927	0.0015512	6.4e-22	9.83767e-05	92.6
Alcoholic drinks per week	rs13032049	G	A	0.283	0.0101946	0.00161798	2.96e-10	4.21766e-05	39.7
Alcoholic drinks per week	rs828867	A	G	0.545	0.00875716	0.0014636	2.19e-09	3.80333e-05	35.8
Alcoholic drinks per week	rs11692435	A	G	0.0852	0.0174499	0.00261585	2.54e-11	4.74659e-05	44.5
Alcoholic drinks per week	rs13024996	A	C	0.364	-0.0109126	0.00151477	5.84e-13	5.51377e-05	51.9
Alcoholic drinks per week	rs72859280	T	G	0.0362	0.0228853	0.00390192	4.49e-09	3.6546e-05	34.4
Alcoholic drinks per week	rs56337305	C	T	0.383	-0.00958838	0.00149928	1.6e-10	4.34515e-05	40.9
Alcoholic drinks per week	rs13094887	T	A	0.301	-0.0103097	0.00158893	8.67e-11	4.47263e-05	42.1
Alcoholic drinks per week	rs62250685	G	A	0.614	-0.0143571	0.00150009	1.06e-21	9.7705e-05	91.6
Alcoholic drinks per week	rs9838144	C	G	0.209	-0.00996422	0.00179252	2.72e-08	3.28276e-05	30.9
Alcoholic drinks per week	rs2011092	C	T	0.338643	-0.00890041	0.00154006	7.5e-09	3.54836e-05	33.4
Alcoholic drinks per week	rs6787172	G	T	0.554	-0.00803089	0.00146623	4.32e-08	3.18715e-05	30
Alcoholic drinks per week	rs3748034	T	G	0.143	-0.0117403	0.00208194	1.71e-08	3.37838e-05	31.8
Alcoholic drinks per week	rs11940694	G	A	0.597	0.0259499	0.00148589	2.68e-68	0.000324027	305
Alcoholic drinks per week	rs4501255	G	C	0.235	0.0106934	0.00171894	4.94e-10	4.11142e-05	38.7
Alcoholic drinks per week	rs1229984	C	T	0.963	0.150534	0.00386111	0	0.00161482	1520
Alcoholic drinks per week	rs2165670	A	G	0.106337	0.0230804	0.00236427	1.64e-22	0.000101245	95.3
Alcoholic drinks per week	rs13107325	T	C	0.0722	-0.0275045	0.00281598	1.56e-22	0.000101351	95.4
Alcoholic drinks per week	rs4690727	G	C	0.718	0.010817	0.00161972	2.42e-11	4.73823e-05	44.6
Alcoholic drinks per week	rs12651313	G	C	0.443	-0.00864293	0.00146722	3.85e-09	3.68647e-05	34.7
Alcoholic drinks per week	rs4916723	C	A	0.416	-0.00995226	0.00147867	1.69e-11	4.8126e-05	45.3
Alcoholic drinks per week	rs12655091	A	G	0.53	-0.00831211	0.00146029	1.25e-08	3.44212e-05	32.4
Alcoholic drinks per week	rs55872084	T	G	0.235	0.00997874	0.00171894	6.43e-09	3.58023e-05	33.7
Alcoholic drinks per week	rs6460047	C	T	0.208	0.0116235	0.00179569	9.61e-11	4.45139e-05	41.9
Alcoholic drinks per week	rs10236149	G	A	0.123	-0.0134981	0.00221908	1.18e-09	3.93082e-05	37
Alcoholic drinks per week	rs35034355	A	G	0.521	-0.00809682	0.00145894	2.86e-08	3.27214e-05	30.8
Alcoholic drinks per week	rs6951574	C	T	0.458	0.0132222	0.00146283	1.58e-19	8.67967e-05	81.7
Alcoholic drinks per week	rs13250583	T	C	0.213	-0.00971754	0.00178012	4.79e-08	3.1659e-05	29.8
Alcoholic drinks per week	rs1217091	C	T	0.812	0.0121608	0.00186539	7.07e-11	4.51513e-05	42.5
Alcoholic drinks per week	rs28601761	G	C	0.42	0.00910288	0.00147668	7.07e-10	4.03706e-05	38
Alcoholic drinks per week	rs55932213	G	A	0.736387	0.00948827	0.0016542	9.7e-09	3.49524e-05	32.9
Alcoholic drinks per week	rs10978550	C	T	0.206	-0.0117483	0.00180211	7.07e-11	4.51513e-05	42.5
Alcoholic drinks per week	rs7074871	A	G	0.255	-0.00939985	0.00167216	1.89e-08	3.35713e-05	31.6
Alcoholic drinks per week	rs17665139	T	C	0.149	-0.0115601	0.00204676	1.62e-08	3.389e-05	31.9
Alcoholic drinks per week	rs7950166	T	C	0.637	-0.0097992	0.00151566	1.01e-10	4.44076e-05	41.8
Alcoholic drinks per week	rs11030084	T	C	0.184	-0.0106068	0.00188093	1.71e-08	3.37838e-05	31.8
Alcoholic drinks per week	rs56030824	A	G	0.322	-0.0116019	0.00156298	1.15e-13	5.87723e-05	55.1
Alcoholic drinks per week	rs10750025	T	C	0.686	0.0103214	0.00157036	4.94e-11	4.5895e-05	43.2
Alcoholic drinks per week	rs4938230	A	C	0.842	0.0128104	0.00199821	1.45e-10	4.36639e-05	41.1
Alcoholic drinks per week	rs682011	C	T	0.559	0.00821245	0.00146791	2.21e-08	3.32526e-05	31.3
Alcoholic drinks per week	rs12795042	C	A	0.623	-0.00831901	0.00150387	3.17e-08	3.25089e-05	30.6
Alcoholic drinks per week	rs3809162	G	A	0.397	0.00906092	0.00148961	1.18e-09	3.93082e-05	37
Alcoholic drinks per week	rs10506274	T	G	0.484	-0.0090374	0.00145841	5.76e-10	4.07955e-05	38.4
Alcoholic drinks per week	rs4842786	A	G	0.584	-0.0087978	0.00147867	2.68e-09	3.76084e-05	35.4
Alcoholic drinks per week	rs500321	T	A	0.736	-0.00966936	0.00165343	4.97e-09	3.63335e-05	34.2
Alcoholic drinks per week	rs1123285	G	C	0.335	-0.00889737	0.00154416	8.32e-09	3.52711e-05	33.2
Alcoholic drinks per week	rs28929474	T	C	0.0183	-0.0367996	0.00543764	1.31e-11	4.86571e-05	45.8
Alcoholic drinks per week	rs2472297	T	C	0.249	0.010606	0.00168541	3.12e-10	4.20704e-05	39.6
Alcoholic drinks per week	rs12907323	G	A	0.411	0.0084966	0.00148131	9.7e-09	3.49524e-05	32.9
Alcoholic drinks per week	rs17177078	T	C	0.0626	-0.0223155	0.00301176	1.27e-13	5.84443e-05	54.9
Alcoholic drinks per week	rs378421	A	G	0.404	-0.0112055	0.00148681	4.82e-14	6.0467e-05	56.8
Alcoholic drinks per week	rs62044525	G	C	0.184	-0.0121732	0.00188285	1.01e-10	4.44986e-05	41.8
Alcoholic drinks per week	rs1104608	C	G	0.425	-0.010975	0.00147585	1.03e-13	5.88701e-05	55.3
Alcoholic drinks per week	rs4548913	A	G	0.632	-0.00835995	0.00151127	3.17e-08	3.25089e-05	30.6
Alcoholic drinks per week	rs3803800	G	A	0.786	0.0113789	0.00177708	1.52e-10	4.35577e-05	41
Alcoholic drinks per week	rs2854334	G	A	0.615	0.00922098	0.00149781	7.45e-10	4.02643e-05	37.9
Alcoholic drinks per week	rs10438820	T	C	0.702	0.00897178	0.00159349	1.8e-08	3.36775e-05	31.7
Alcoholic drinks per week	rs9950000	T	C	0.395	-0.0091177	0.0014909	9.62e-10	3.97331e-05	37.4
Alcoholic drinks per week	rs4092465	G	A	0.635	-0.00829188	0.00151388	4.32e-08	3.18715e-05	30
Alcoholic drinks per week	rs281379	A	G	0.508	0.0137223	0.00145784	4.83e-21	9.41271e-05	88.6001
Alcoholic drinks per week	rs4815364	A	G	0.616	0.00858236	0.00149854	1.02e-08	3.48462e-05	32.8
Alcoholic drinks per week	rs9607814	A	C	0.2	-0.010181	0.00185879	4.32e-08	3.31689e-05	30
Coffee consumption	rs574367	T	G	0.21	1.05	0.18	5.43e-09	0.36581	34.0278	375833	0.36581	4040.69	9.05314e-05
Coffee consumption	rs10865548	G	A	0.83	1.54	0.19	5.26e-16	0.669266	65.6953	375833	0.669266	3829.44	0.000174769
Coffee consumption	rs1260326	C	T	0.61	1.36	0.15	1.23e-19	0.88004	82.2044	375833	0.88004	4024.36	0.000218678
Coffee consumption	rs4410790	C	T	0.63	3.94	0.15	4.61e-152	7.2371	689.938	375833	7.2371	3949.54	0.00183239
Coffee consumption	rs34060476	G	A	0.13	1.89	0.22	8.63e-18	0.808009	73.8037	375833	0.808009	4115.46	0.000196335
Coffee consumption	rs1057868	T	C	0.29	1.97	0.16	7.76e-35	1.59815	151.598	375833	1.59815	3963.66	0.000403202
Coffee consumption	rs597045	A	T	0.69	1.07	0.16	2.27e-11	0.489788	44.7227	375833	0.489788	4116.49	0.000118982
Coffee consumption	rs1956218	G	A	0.56	0.82	0.15	4.59e-08	0.331359	29.8844	375833	0.331359	4167.57	7.95089e-05
Coffee consumption	rs2472297	T	C	0.27	4.54	0.17	4.02e-157	8.12509	713.204	375833	8.12509	4289.76	0.00189407
Coffee consumption	rs66723169	A	C	0.23	1.47	0.18	3.17e-16	0.765391	66.6944	375833	0.765391	4313.85	0.000177426
Coffee consumption	rs2330783	G	T	0.99	4.53	0.63	6.46e-13	0.406314	51.7029	375833	0.406314	2953.94	0.00013755
Accelerometer-assessed physical activity	rs34517439	A	C	0.120938	-0.30792	0.0562443	4.4e-08	0.0201599	29.9722
Accelerometer-assessed physical activity	rs6775319	T	A	0.729248	-0.225081	0.040802	3.5e-08	0.0200057	30.4309
Accelerometer-assessed physical activity	rs9293503	C	T	0.111505	-0.328953	0.0586852	2.1e-08	0.0214411	31.4203
Accelerometer-assessed physical activity	rs12522261	A	G	0.343473	-0.210522	0.0383038	3.9e-08	0.019988	30.2073
Accelerometer-assessed physical activity	rs11012732	G	A	0.332193	-0.224986	0.0385641	5.4e-09	0.0224586	34.0365
Accelerometer-assessed physical activity	rs148193266	C	A	0.042668	0.510362	0.0921544	3.1e-08	0.021279	30.6708
Accelerometer-assessed physical activity	rs56194509	G	T	0.220486	0.303404	0.0439408	5e-12	0.031643	47.6768
Accelerometer-assessed physical activity	rs59499656	T	A	0.344493	0.228253	0.0382563	2.4e-09	0.0235299	35.5981
Chronotype	rs10058356	T	C	0.7	-0.021	0.003	2.56e-12	0.00018522	49
Chronotype	rs10109566	A	G	0.48	-0.022	0.004	3.8e-08	0.000241613	30.25
Chronotype	rs10237162	T	C	0.72	0.037	0.004	2.24e-20	0.000551981	85.5625
Chronotype	rs10254050	C	G	0.19	-0.058	0.005	4.12e-31	0.00103544	134.56
Chronotype	rs1025601	T	C	0.39	-0.022	0.004	3.8e-08	0.000230287	30.25
Chronotype	rs10520176	T	C	0.49	0.038	0.004	2.1e-21	0.000721711	90.25
Chronotype	rs1061032	T	G	0.09	0.064	0.006	1.46e-26	0.000670925	113.778
Chronotype	rs1064213	A	G	0.48	0.044	0.004	3.82e-28	0.000966451	121
Chronotype	rs10742179	A	G	0.26	0.035	0.004	2.13e-18	0.00047138	76.5625
Chronotype	rs10759208	T	C	0.61	-0.025	0.004	4.1e-10	0.000297375	39.0625
Chronotype	rs10762434	C	G	0.78	0.025	0.004	4.1e-10	0.0002145	39.0625
Chronotype	rs10818834	T	C	0.73	0.03	0.004	6.38e-14	0.00035478	56.25
Chronotype	rs10830107	A	G	0.79	0.028	0.005	2.14e-08	0.000260131	31.36
Chronotype	rs10832648	A	C	0.2	-0.031	0.004	9.19e-15	0.00030752	60.0625
Chronotype	rs10838687	T	G	0.79	0.035	0.005	2.56e-12	0.000406455	49
Chronotype	rs10877962	T	C	0.41	0.036	0.004	2.26e-19	0.000627005	81
Chronotype	rs10916892	T	C	0.62	-0.035	0.004	2.13e-18	0.00057722	76.5625
Chronotype	rs10951325	T	C	0.63	0.034	0.004	1.9e-17	0.000538927	72.25
Chronotype	rs11032362	A	G	0.09	0.07	0.006	1.89e-31	0.00080262	136.111
Chronotype	rs11102807	A	G	0.54	-0.022	0.004	3.8e-08	0.000240451	30.25
Chronotype	rs11154718	T	C	0.43	-0.023	0.004	8.92e-09	0.000259316	33.0625
Chronotype	rs113161209	A	G	0.08	0.044	0.008	3.8e-08	0.000284979	30.25
Chronotype	rs1144566	T	C	0.03	0.231	0.01	4.63e-118	0.00310561	533.61
Chronotype	rs114848860	A	T	0.97	-0.077	0.01	1.36e-14	0.000345068	59.29
Chronotype	rs11545787	A	G	0.25	-0.05	0.004	7.47e-36	0.0009375	156.25
Chronotype	rs11588913	A	G	0.4	-0.024	0.004	1.97e-09	0.00027648	36
Chronotype	rs11611435	T	C	0.56	0.028	0.004	2.56e-12	0.000386355	49
Chronotype	rs1163238	A	G	0.39	-0.024	0.004	1.97e-09	0.000274061	36
Chronotype	rs11670534	T	C	0.16	-0.031	0.005	5.65e-10	0.000258317	38.44
Chronotype	rs11678584	A	T	0.86	-0.028	0.005	2.14e-08	0.000188787	31.36
Chronotype	rs11681299	T	C	0.28	0.024	0.004	1.97e-09	0.000232243	36
Chronotype	rs11845599	A	G	0.64	-0.027	0.004	1.48e-11	0.000335923	45.5625
Chronotype	rs12040629	A	G	0.16	0.073	0.005	2.81e-48	0.00143244	213.16
Chronotype	rs12140153	T	G	0.09	-0.06	0.007	1.02e-17	0.00058968	73.4694
Chronotype	rs12195792	A	T	0.27	0.034	0.004	1.9e-17	0.000455695	72.25
Chronotype	rs1221502	A	C	0.74	0.02	0.003	2.62e-11	0.00015392	44.4444
Chronotype	rs12249410	T	G	0.11	-0.034	0.006	1.46e-08	0.000226345	32.1111
Chronotype	rs12518401	A	G	0.38	-0.024	0.004	1.97e-09	0.000271411	36
Chronotype	rs12636669	T	C	0.08	0.057	0.006	2.1e-21	0.000478253	90.25
Chronotype	rs1278402	A	G	0.74	0.028	0.005	2.14e-08	0.000301683	31.36
Chronotype	rs12808544	A	C	0.24	-0.035	0.004	2.13e-18	0.00044688	76.5625
Chronotype	rs12927162	A	G	0.73	0.056	0.004	1.56e-44	0.00123621	196
Chronotype	rs12969848	T	C	0.53	0.036	0.004	2.26e-19	0.000645667	81
Chronotype	rs13004345	T	C	0.65	-0.019	0.003	2.4e-10	0.000164255	40.1111
Chronotype	rs13011556	C	G	0.76	-0.029	0.004	4.17e-13	0.000306797	52.5625
Chronotype	rs13065394	T	G	0.29	-0.027	0.004	1.48e-11	0.000300202	45.5625
Chronotype	rs13172141	A	T	0.57	0.022	0.004	3.8e-08	0.000237257	30.25
Chronotype	rs1398346	T	C	0.87	0.026	0.005	1.99e-07	0.000152911	27.04
Chronotype	rs139911	T	C	0.57	-0.034	0.004	1.9e-17	0.000566671	72.25
Chronotype	rs1421085	T	C	0.59	-0.042	0.003	1.56e-44	0.000853423	196
Chronotype	rs1468945	A	G	0.79	-0.036	0.004	2.26e-19	0.000430013	81
Chronotype	rs149611468	T	C	0.99	0.143	0.018	1.95e-15	0.00040489	63.1142
Chronotype	rs1502249	A	G	0.52	0.017	0.003	1.46e-08	0.000144269	32.1111
Chronotype	rs1508608	A	G	0.32	0.028	0.004	2.56e-12	0.000341197	49
Chronotype	rs1559253	A	G	0.36	0.022	0.004	3.8e-08	0.000223027	30.25
Chronotype	rs1599374	A	G	0.52	0.031	0.004	9.19e-15	0.000479731	60.0625
Chronotype	rs16939162	A	G	0.83	0.038	0.005	2.96e-14	0.000407497	57.76
Chronotype	rs17448682	T	C	0.23	0.035	0.004	2.13e-18	0.000433895	76.5625
Chronotype	rs17575798	A	G	0.19	-0.034	0.004	1.9e-17	0.000355817	72.25
Chronotype	rs17577073	A	C	0.56	0.025	0.004	4.1e-10	0.000308	39.0625
Chronotype	rs17604349	A	G	0.18	-0.037	0.004	2.24e-20	0.000404129	85.5625
Chronotype	rs17712705	A	G	0.33	-0.025	0.004	4.1e-10	0.000276375	39.0625
Chronotype	rs1788784	A	G	0.34	-0.027	0.004	1.48e-11	0.000327175	45.5625
Chronotype	rs1800828	C	G	0.75	0.026	0.004	8.03e-11	0.0002535	42.25
Chronotype	rs1811899	T	C	0.79	-0.03	0.005	1.97e-09	0.00029862	36
Chronotype	rs1843888	A	G	0.54	0.051	0.004	3.12e-37	0.00129218	162.562
Chronotype	rs187028	A	T	0.31	-0.022	0.003	2.24e-13	0.000207055	53.7778
Chronotype	rs1871729	A	G	0.68	-0.023	0.004	8.92e-09	0.000230221	33.0625
Chronotype	rs1873958	A	G	0.41	0.028	0.003	1.03e-20	0.000379299	87.1111
Chronotype	rs1886205	A	C	0.76	0.029	0.004	4.17e-13	0.000306797	52.5625
Chronotype	rs2011528	T	C	0.83	-0.033	0.005	4.11e-11	0.000307316	43.56
Chronotype	rs2050185	A	G	0.62	0.022	0.004	3.8e-08	0.000228061	30.25
Chronotype	rs2072727	T	C	0.43	0.028	0.003	1.03e-20	0.000384317	87.1111
Chronotype	rs2166559	T	C	0.86	-0.033	0.005	4.11e-11	0.000262231	43.56
Chronotype	rs2304467	C	G	0.61	-0.024	0.004	1.97e-09	0.000274061	36
Chronotype	rs2362775	T	C	0.53	-0.022	0.004	3.8e-08	0.000241129	30.25
Chronotype	rs2396004	A	G	0.44	0.021	0.004	1.52e-07	0.000217325	27.5625
Chronotype	rs2433634	A	C	0.72	-0.027	0.004	1.48e-11	0.000293933	45.5625
Chronotype	rs2653349	A	G	0.21	0.066	0.004	3.67e-61	0.00144532	272.25
Chronotype	rs2737245	T	G	0.27	0.034	0.004	1.9e-17	0.000455695	72.25
Chronotype	rs28380327	A	T	0.63	0.04	0.004	1.52e-23	0.00074592	100
Chronotype	rs2844016	T	C	0.29	0.027	0.004	1.48e-11	0.000300202	45.5625
Chronotype	rs28458909	T	C	0.12	-0.07	0.006	1.89e-31	0.00103488	136.111
Chronotype	rs28459838	T	C	0.24	0.027	0.004	1.48e-11	0.000265939	45.5625
Chronotype	rs2850979	T	C	0.76	-0.023	0.004	8.92e-09	0.000192979	33.0625
Chronotype	rs2878172	A	G	0.57	-0.021	0.004	1.52e-07	0.000216178	27.5625
Chronotype	rs2881955	T	C	0.28	0.027	0.004	1.48e-11	0.000293933	45.5625
Chronotype	rs2901796	A	G	0.4	0.025	0.004	4.1e-10	0.0003	39.0625
Chronotype	rs2916148	A	G	0.45	0.028	0.004	2.56e-12	0.00038808	49
Chronotype	rs2944831	A	G	0.29	0.025	0.004	4.1e-10	0.000257375	39.0625
Chronotype	rs2979139	A	G	0.5	-0.027	0.003	2.26e-19	0.0003645	81
Chronotype	rs308521	T	C	0.6	0.028	0.003	1.03e-20	0.00037632	87.1111
Chronotype	rs3100052	A	G	0.39	0.025	0.004	4.1e-10	0.000297375	39.0625
Chronotype	rs3138490	A	T	0.52	0.024	0.004	1.97e-09	0.000287539	36
Chronotype	rs34054660	A	G	0.57	0.025	0.004	4.1e-10	0.000306375	39.0625
Chronotype	rs34329963	T	C	0.11	-0.032	0.005	1.55e-10	0.000200499	40.96
Chronotype	rs34509802	A	G	0.18	0.04	0.005	1.24e-15	0.00047232	64
Chronotype	rs34967119	A	G	0.5	0.02	0.003	2.62e-11	0.0002	44.4444
Chronotype	rs35346733	A	G	0.19	-0.032	0.005	1.55e-10	0.000315187	40.96
Chronotype	rs359248	T	G	0.46	-0.028	0.003	1.03e-20	0.000389491	87.1111
Chronotype	rs36055559	A	G	0.17	-0.036	0.005	6.02e-13	0.000365731	51.84
Chronotype	rs3760381	A	G	0.25	0.027	0.004	1.48e-11	0.000273375	45.5625
Chronotype	rs3782860	T	C	0.54	0.025	0.004	4.1e-10	0.0003105	39.0625
Chronotype	rs3807651	A	T	0.49	0.025	0.004	4.1e-10	0.000312375	39.0625
Chronotype	rs3808964	T	G	0.63	0.02	0.003	2.62e-11	0.00018648	44.4444
Chronotype	rs3815983	T	C	0.36	-0.022	0.003	2.24e-13	0.000223027	53.7778
Chronotype	rs3850174	A	T	0.26	-0.035	0.004	2.13e-18	0.00047138	76.5625
Chronotype	rs4121878	C	G	0.5	0.022	0.004	3.8e-08	0.000242	30.25
Chronotype	rs4241964	T	G	0.52	-0.029	0.003	4.18e-22	0.000419827	93.4444
Chronotype	rs4269995	T	C	0.25	-0.034	0.004	1.9e-17	0.0004335	72.25
Chronotype	rs4419127	A	G	0.66	0.044	0.004	3.82e-28	0.000868877	121
Chronotype	rs4535583	T	C	0.7	0.021	0.004	1.52e-07	0.00018522	27.5625
Chronotype	rs4550384	T	G	0.76	0.024	0.004	1.97e-09	0.000210125	36
Chronotype	rs465670	T	C	0.54	0.024	0.004	1.97e-09	0.000286157	36
Chronotype	rs4666682	A	G	0.18	-0.025	0.004	4.1e-10	0.0001845	39.0625
Chronotype	rs4690085	A	G	0.53	-0.019	0.003	2.4e-10	0.00017985	40.1111
Chronotype	rs4698678	C	G	0.28	0.031	0.004	9.19e-15	0.000387475	60.0625
Chronotype	rs4729854	A	T	0.47	-0.049	0.004	1.68e-34	0.00119618	150.062
Chronotype	rs4775086	A	G	0.24	-0.027	0.005	6.66e-08	0.000265939	29.16
Chronotype	rs4800998	A	T	0.18	0.039	0.005	6.19e-15	0.000448999	60.84
Chronotype	rs4860734	A	G	0.29	0.02	0.003	2.62e-11	0.00016472	44.4444
Chronotype	rs486416	A	G	0.65	-0.02	0.003	2.62e-11	0.000182	44.4444
Chronotype	rs4878734	A	T	0.51	0.022	0.004	3.8e-08	0.000241903	30.25
Chronotype	rs4903203	A	G	0.32	0.025	0.004	4.1e-10	0.000272	39.0625
Chronotype	rs4936290	A	C	0.66	-0.023	0.003	1.77e-14	0.000237415	58.7778
Chronotype	rs495593	A	G	0.74	0.023	0.004	8.92e-09	0.000203559	33.0625
Chronotype	rs497338	T	C	0.29	0.027	0.004	1.48e-11	0.000300202	45.5625
Chronotype	rs555784	A	T	0.38	-0.025	0.004	4.1e-10	0.0002945	39.0625
Chronotype	rs55846845	A	G	0.52	-0.021	0.003	2.56e-12	0.000220147	49
Chronotype	rs56113850	T	C	0.42	-0.023	0.004	8.92e-09	0.000257729	33.0625
Chronotype	rs57236847	C	G	0.6	0.027	0.004	1.48e-11	0.00034992	45.5625
Chronotype	rs58876439	A	G	0.07	0.047	0.007	1.89e-11	0.000287612	45.0816
Chronotype	rs59986227	C	G	0.75	-0.031	0.004	9.19e-15	0.000360375	60.0625
Chronotype	rs6047481	A	T	0.67	0.025	0.004	4.1e-10	0.000276375	39.0625
Chronotype	rs60616179	A	G	0.94	0.051	0.008	1.83e-10	0.000293393	40.6406
Chronotype	rs6131805	T	G	0.4	0.026	0.004	8.03e-11	0.00032448	42.25
Chronotype	rs6131942	A	G	0.42	-0.026	0.003	4.45e-18	0.000329347	75.1111
Chronotype	rs61773390	T	G	0.19	0.066	0.005	8.77e-40	0.00134078	174.24
Chronotype	rs61875203	T	C	0.28	0.026	0.004	8.03e-11	0.000272563	42.25
Chronotype	rs61990287	A	C	0.27	0.025	0.004	4.1e-10	0.000246375	39.0625
Chronotype	rs62082402	T	G	0.19	0.05	0.005	1.52e-23	0.0007695	100
Chronotype	rs62124718	A	G	0.9	-0.045	0.006	6.38e-14	0.0003645	56.25
Chronotype	rs62182135	A	C	0.33	-0.024	0.003	1.24e-15	0.000254707	64
Chronotype	rs62553781	T	C	0.03	-0.069	0.009	1.77e-14	0.00027709	58.7778
Chronotype	rs6429233	A	G	0.46	0.02	0.003	2.62e-11	0.00019872	44.4444
Chronotype	rs6433478	T	C	0.46	-0.025	0.004	4.1e-10	0.0003105	39.0625
Chronotype	rs6440833	A	G	0.46	0.021	0.003	2.56e-12	0.000219089	49
Chronotype	rs6468316	T	C	0.47	-0.02	0.003	2.62e-11	0.00019928	44.4444
Chronotype	rs6477309	T	C	0.67	0.031	0.004	9.19e-15	0.000424954	60.0625
Chronotype	rs662094	A	G	0.49	0.028	0.004	2.56e-12	0.000391843	49
Chronotype	rs66617308	T	C	0.67	0.018	0.003	1.97e-09	0.000143273	36
Chronotype	rs6727752	A	G	0.36	0.026	0.004	8.03e-11	0.000311501	42.25
Chronotype	rs67988891	C	G	0.68	-0.036	0.004	2.26e-19	0.000564019	81
Chronotype	rs6846730	T	C	0.24	-0.032	0.004	1.24e-15	0.000373555	64
Chronotype	rs6958557	T	G	0.61	0.026	0.004	8.03e-11	0.000321641	42.25
Chronotype	rs6967481	T	C	0.5	0.032	0.003	1.46e-26	0.000512	113.778
Chronotype	rs6968240	A	C	0.42	0.022	0.003	2.24e-13	0.000235805	53.7778
Chronotype	rs6993892	T	C	0.62	-0.035	0.004	2.13e-18	0.00057722	76.5625
Chronotype	rs7006885	A	G	0.29	0.03	0.004	6.38e-14	0.00037062	56.25
Chronotype	rs710284	T	C	0.58	0.022	0.004	3.8e-08	0.000235805	30.25
Chronotype	rs711098	A	C	0.4	0.022	0.004	3.8e-08	0.00023232	30.25
Chronotype	rs7111582	A	G	0.9	-0.039	0.005	6.19e-15	0.00027378	60.84
Chronotype	rs7143933	T	G	0.26	0.025	0.004	4.1e-10	0.0002405	39.0625
Chronotype	rs7203707	A	C	0.52	-0.02	0.003	2.62e-11	0.00019968	44.4444
Chronotype	rs7248205	T	C	0.6	0.027	0.004	1.48e-11	0.00034992	45.5625
Chronotype	rs72720396	A	G	0.77	-0.042	0.004	8.64e-26	0.000624809	110.25
Chronotype	rs72729847	T	C	0.8	-0.03	0.005	1.97e-09	0.000288	36
Chronotype	rs72773411	A	G	0.15	0.029	0.005	6.63e-09	0.000214455	33.64
Chronotype	rs72796401	A	T	0.19	0.025	0.003	7.86e-17	0.000192375	69.4444
Chronotype	rs72829706	A	G	0.96	0.056	0.009	4.9e-10	0.000240845	38.716
Chronotype	rs72841368	A	T	0.81	-0.03	0.004	6.38e-14	0.00027702	56.25
Chronotype	rs73026775	A	G	0.12	-0.034	0.006	1.46e-08	0.000244147	32.1111
Chronotype	rs7304278	A	G	0.28	-0.029	0.004	4.17e-13	0.000339091	52.5625
Chronotype	rs73050286	T	C	0.78	0.03	0.004	6.38e-14	0.00030888	56.25
Chronotype	rs7429614	T	G	0.42	0.035	0.004	2.13e-18	0.00059682	76.5625
Chronotype	rs74357745	A	G	0.88	0.031	0.005	5.65e-10	0.000202963	38.44
Chronotype	rs747003	T	C	0.61	0.02	0.003	2.62e-11	0.00019032	44.4444
Chronotype	rs75120545	T	C	0.03	0.086	0.01	7.97e-18	0.000430447	73.96
Chronotype	rs76064513	T	C	0.13	0.034	0.006	1.46e-08	0.000261487	32.1111
Chronotype	rs7626335	A	C	0.33	-0.029	0.004	4.17e-13	0.00037189	52.5625
Chronotype	rs7649164	T	G	0.57	0.021	0.004	1.52e-07	0.000216178	27.5625
Chronotype	rs7700110	A	G	0.26	0.024	0.004	1.97e-09	0.000221645	36
Chronotype	rs7701529	A	T	0.24	-0.03	0.004	6.38e-14	0.00032832	56.25
Chronotype	rs7721608	T	G	0.46	0.02	0.003	2.62e-11	0.00019872	44.4444
Chronotype	rs77960	A	G	0.33	0.022	0.003	2.24e-13	0.000214025	53.7778
Chronotype	rs7845620	A	C	0.83	-0.043	0.005	7.97e-18	0.000521788	73.96
Chronotype	rs7959983	T	C	0.6	-0.03	0.004	6.38e-14	0.000432	56.25
Chronotype	rs7975791	T	C	0.04	0.051	0.009	1.46e-08	0.000199757	32.1111
Chronotype	rs80097534	T	G	0.1	-0.036	0.006	1.97e-09	0.00023328	36
Chronotype	rs80271258	T	C	0.08	-0.089	0.006	8.92e-50	0.00116597	220.028
Chronotype	rs812925	C	G	0.65	-0.031	0.004	9.19e-15	0.000437255	60.0625
Chronotype	rs9347926	A	T	0.44	0.026	0.003	4.45e-18	0.000333133	75.1111
Chronotype	rs9348050	T	C	0.49	0.022	0.003	2.24e-13	0.000241903	53.7778
Chronotype	rs9381812	A	G	0.71	-0.05	0.004	7.47e-36	0.0010295	156.25
Chronotype	rs938836	A	G	0.47	-0.021	0.003	2.56e-12	0.000219706	49
Chronotype	rs9416744	A	C	0.26	0.034	0.004	1.9e-17	0.000444829	72.25
Chronotype	rs9436119	A	G	0.38	0.04	0.003	1.48e-40	0.00075392	177.778
Chronotype	rs9479402	T	C	0.99	-0.219	0.017	5.66e-38	0.000949628	165.955
Chronotype	rs9558942	T	C	0.67	-0.019	0.003	2.4e-10	0.000159634	40.1111
Chronotype	rs9573980	A	G	0.97	0.127	0.01	5.91e-37	0.000938708	161.29
Chronotype	rs9597241	A	C	0.81	0.033	0.004	1.58e-16	0.000335194	68.0625
Chronotype	rs962961	T	C	0.33	-0.022	0.003	2.24e-13	0.000214025	53.7778
Chronotype	rs9636202	A	G	0.27	-0.026	0.004	8.03e-11	0.000266479	42.25
Chronotype	rs9664044	T	C	0.23	-0.027	0.004	1.48e-11	0.000258212	45.5625
Chronotype	rs975025	T	C	0.08	-0.049	0.006	3.17e-16	0.000353427	66.6944
Chronotype	rs9836621	T	C	0.52	-0.028	0.004	2.56e-12	0.000391373	49
Chronotype	rs9964420	A	C	0.3	-0.049	0.004	1.68e-34	0.00100842	150.062
Chronotype	rs9997394	A	G	0.29	-0.025	0.004	4.1e-10	0.000257375	39.0625
Sleep duration	rs7556815	A	G	0.219	2.443	0.164	3.48e-50	2.04161	221.901
Sleep duration	rs75539574	C	A	0.086	2.175	0.244	4.93e-19	0.743692	79.4582
Sleep duration	rs12607679	T	C	0.738	1.208	0.156	9.66e-15	0.564315	59.9632
Sleep duration	rs915416	C	G	0.29	1.156	0.15	1.29e-14	0.550303	59.3927
Sleep duration	rs9940646	C	G	0.578	1.017	0.137	1.14e-13	0.504559	55.1062
Sleep duration	rs13109404	T	G	0.928	1.872	0.264	1.33e-12	0.468298	50.281
Sleep duration	rs56372231	T	C	0.334	1.017	0.144	1.64e-12	0.460143	49.8789
Sleep duration	rs13088093	G	T	0.336	0.976	0.144	1.22e-11	0.425047	45.9383
Sleep duration	rs2079070	C	G	0.265	1.053	0.154	8.05e-12	0.431937	46.7536
Sleep duration	rs34556183	A	G	0.72	1.015	0.151	1.79e-11	0.415387	45.1833
Sleep duration	rs3095508	C	A	0.594	0.921	0.138	2.49e-11	0.40913	44.5411
Sleep duration	rs34731055	T	C	0.181	1.168	0.177	4.14e-11	0.404462	43.5451
Sleep duration	rs73219758	G	A	0.708	0.984	0.15	5.38e-11	0.400347	43.0336
Sleep duration	rs10973207	T	G	0.158	1.226	0.187	5.52e-11	0.399926	42.9831
Sleep duration	rs4592416	G	A	0.464	0.881	0.136	9.3e-11	0.386069	41.9637
Sleep duration	rs365663	A	G	0.546	0.878	0.137	1.47e-10	0.38218	41.0722
Sleep duration	rs1517572	C	A	0.581	0.879	0.138	1.9e-10	0.376182	40.5714
Sleep duration	rs7915425	T	C	0.175	1.144	0.179	1.65e-10	0.377898	40.8457
Sleep duration	rs8038326	A	G	0.727	0.955	0.152	3.32e-10	0.362021	39.4748
Sleep duration	rs9382445	T	C	0.623	0.872	0.14	4.71e-10	0.357184	38.7951
Sleep duration	rs4767550	G	A	0.414	0.858	0.139	6.71e-10	0.357193	38.1018
Sleep duration	rs11885663	T	C	0.248	0.973	0.157	5.74e-10	0.353122	38.4084
Sleep duration	rs1991556	G	A	0.774	0.994	0.163	1.07e-09	0.345662	37.1875
Sleep duration	rs4128364	C	T	0.339	0.876	0.143	9.02e-10	0.343906	37.5263
Sleep duration	rs61796569	T	C	0.27	0.927	0.154	1.75e-09	0.338747	36.2341
Sleep duration	rs10483350	G	A	0.195	1.042	0.172	1.38e-09	0.340876	36.7011
Sleep duration	rs7115226	A	C	0.074	1.594	0.261	1.01e-09	0.348216	37.2989
Sleep duration	rs269054	A	T	0.422	0.819	0.138	2.94e-09	0.327219	35.2216
Sleep duration	rs112230981	A	G	0.95	1.892	0.314	1.69e-09	0.340068	36.3064
Sleep duration	rs11602180	C	T	0.837	1.095	0.184	2.66e-09	0.327168	35.4154
Sleep duration	rs2192528	A	G	0.48	0.802	0.136	3.7e-09	0.321087	34.7753
Sleep duration	rs12246842	A	G	0.46	0.804	0.136	3.38e-09	0.321139	34.949
Sleep duration	rs205024	T	C	0.384	0.83	0.14	3.06e-09	0.32591	35.148
Sleep duration	rs12567114	A	G	0.276	0.89	0.152	4.76e-09	0.316561	34.2841
Sleep duration	rs6575005	T	C	0.758	0.934	0.159	4.25e-09	0.320043	34.5064
Sleep duration	rs1776776	T	C	0.874	1.198	0.205	5.1e-09	0.316101	34.1512
Sleep duration	rs11621908	C	T	0.917	1.446	0.25	7.29e-09	0.318283	33.4547
Sleep duration	rs10421649	A	T	0.557	0.798	0.138	7.36e-09	0.314264	33.4386
Sleep duration	rs2072727	T	C	0.436	0.795	0.137	6.52e-09	0.310835	33.6739
Sleep duration	rs113113059	T	C	0.78	0.968	0.164	3.58e-09	0.321587	34.8388
Sleep duration	rs374153	C	T	0.158	1.057	0.186	1.33e-08	0.297269	32.2942
Sleep duration	rs151014368	A	G	0.206	0.966	0.169	1.09e-08	0.305261	32.6724
Sleep duration	rs62120041	T	C	0.934	1.567	0.274	1.07e-08	0.302732	32.7067
Sleep duration	rs1939455	G	T	0.879	1.226	0.214	1.01e-08	0.319731	32.8211
Sleep duration	rs17732997	C	G	0.569	0.776	0.137	1.48e-08	0.295354	32.0835
Sleep duration	rs61985058	T	C	0.143	1.116	0.194	8.79e-09	0.305264	33.0921
Sleep duration	rs17427571	A	G	0.684	0.83	0.146	1.31e-08	0.297803	32.3184
Sleep duration	rs7806045	T	C	0.755	0.887	0.158	1.98e-08	0.291065	31.5161
Sleep duration	rs35531607	C	T	0.474	0.77	0.136	1.5e-08	0.295648	32.0556
Sleep duration	rs7644809	T	C	0.422	0.784	0.138	1.34e-08	0.299849	32.2756
Sleep duration	rs9345234	C	A	0.578	0.781	0.138	1.52e-08	0.297558	32.029
Sleep duration	rs12791153	T	A	0.081	1.413	0.253	2.34e-08	0.297245	31.192
Sleep duration	rs1263056	A	G	0.519	0.768	0.137	2.07e-08	0.294486	31.4254
Sleep duration	rs55658675	C	T	0.645	0.788	0.142	2.87e-08	0.284361	30.7947
Sleep duration	rs11567976	T	C	0.571	0.768	0.137	2.07e-08	0.288965	31.4254
Sleep duration	rs1553132	G	A	0.258	0.87	0.155	1.99e-08	0.289796	31.5047
Sleep duration	rs2231265	G	A	0.772	0.897	0.162	3.08e-08	0.283248	30.6588
Sleep duration	rs174560	C	T	0.314	0.815	0.146	2.38e-08	0.286153	31.1609
Sleep duration	rs10173260	C	T	0.606	0.77	0.139	3.03e-08	0.283126	30.6868
Sleep duration	rs72804080	G	A	0.15	1.068	0.192	2.66e-08	0.290859	30.9414
Sleep duration	rs11643715	G	C	0.291	0.834	0.15	2.7e-08	0.287013	30.9136
Sleep duration	rs34354917	C	A	0.71	0.825	0.15	3.8e-08	0.280281	30.25
Sleep duration	rs10761674	C	T	0.477	0.74	0.136	5.29e-08	0.273221	29.6064
Sleep duration	rs11190970	G	A	0.799	0.923	0.169	4.72e-08	0.273638	29.8284
Insomnia	rs113851554	T	G	0.0506	0.206201	0.014	4.22e-49	0.00408517	216.933
Insomnia	rs1064939	A	T	0.9784	0.130151	0.02	7.64e-11	0.000715967	42.348
Insomnia	rs72899452	T	C	0.0648	0.0741794	0.012	6.34e-10	0.000666924	38.2124
Insomnia	rs55972276	A	C	0.1366	0.0732505	0.009	3.99e-16	0.00126565	66.2423
Insomnia	rs77641763	T	C	0.122	0.07139	0.009	2.15e-15	0.00109184	62.9201
Insomnia	rs2286729	A	G	0.0862	0.0695261	0.011	2.61e-10	0.000761524	39.9494
Insomnia	rs118166957	T	C	0.1591	0.0676586	0.008	2.74e-17	0.00122487	71.5264
Insomnia	rs62158170	A	G	0.7856	0.0657877	0.007	5.55e-21	0.00145796	88.3271
Insomnia	rs62264767	A	C	0.8531	0.064851	0.008	5.22e-16	0.00105411	65.7133
Insomnia	rs699844	A	G	0.9195	0.0601539	0.011	4.54e-08	0.00053568	29.9049
Insomnia	rs28611339	T	G	0.1282	0.0582689	0.009	9.52e-11	0.000758942	41.9169
Insomnia	rs1015438	A	G	0.1882	0.0582689	0.008	3.25e-13	0.00103746	53.051
Insomnia	rs6465151	T	C	0.1134	0.0563803	0.009	3.74e-10	0.000639184	39.2437
Insomnia	rs16903122	T	C	0.2487	0.0554347	0.007	2.39e-15	0.00114837	62.7144
Insomnia	rs34490907	C	G	0.8878	0.0535408	0.009	2.7e-09	0.000571093	35.3903
Insomnia	rs1927902	T	C	0.2542	0.0525924	0.007	5.77e-14	0.00104876	56.4483
Insomnia	rs1620977	A	G	0.2696	0.0516432	0.007	1.61e-13	0.00105036	54.4291
Insomnia	rs11756035	C	G	0.1281	0.0506931	0.009	1.78e-08	0.000574042	31.7258
Insomnia	rs62429521	A	C	0.1456	0.0506931	0.008	2.35e-10	0.000639367	40.153
Insomnia	rs908668	T	C	0.2081	0.0497421	0.007	1.19e-12	0.000815494	50.4954
Insomnia	rs35322724	A	C	0.5774	0.0487902	0.006	4.23e-16	0.00116172	66.1244
Insomnia	rs62068188	T	C	0.8339	0.0487902	0.008	1.07e-09	0.000659444	37.195
Insomnia	rs9931543	T	C	0.7359	0.0478373	0.007	8.26e-12	0.00088951	46.7022
Insomnia	rs17223714	A	G	0.7885	0.0459289	0.007	5.33e-11	0.000703582	43.0503
Insomnia	rs429358	T	C	0.8458	0.0459289	0.008	9.41e-09	0.000550243	32.9604
Insomnia	rs830716	C	G	0.7133	0.0449734	0.007	1.32e-10	0.000827257	41.2776
Insomnia	rs116466468	T	C	0.7593	0.0440169	0.007	3.21e-10	0.000708204	39.5405
Insomnia	rs742760	A	T	0.8155	0.0430595	0.008	7.35e-08	0.000557941	28.9706
Insomnia	rs10800992	T	C	0.4431	0.0421012	0.006	2.27e-12	0.000874777	49.2364
Insomnia	rs55772859	A	C	0.3106	0.0421012	0.006	2.27e-12	0.000759086	49.2364
Insomnia	rs10865954	T	C	0.3344	0.0421012	0.006	2.27e-12	0.000789038	49.2364
Insomnia	rs17005118	A	G	0.264	0.0421012	0.007	1.8e-09	0.000688811	36.1737
Insomnia	rs35539975	A	G	0.7785	0.0421012	0.007	1.8e-09	0.000611295	36.1737
Insomnia	rs12666306	A	G	0.5017	0.0421012	0.006	2.27e-12	0.000886244	49.2364
Insomnia	rs12030482	A	T	0.2201	0.0411419	0.007	4.17e-09	0.00058111	34.5441
Insomnia	rs17025198	A	G	0.2043	0.0411419	0.007	4.17e-09	0.000550323	34.5441
Insomnia	rs7486418	T	G	0.657	0.0411419	0.006	7.03e-12	0.000762885	47.0183
Insomnia	rs715338	A	G	0.5776	0.0411419	0.006	7.03e-12	0.000825944	47.0183
Insomnia	rs56097173	T	C	0.6808	0.0401818	0.006	2.13e-11	0.000701732	44.8493
Insomnia	rs12991815	C	G	0.4241	0.0401818	0.006	2.13e-11	0.000788686	44.8493
Insomnia	rs4592425	T	G	0.6965	0.0401818	0.006	2.13e-11	0.000682603	44.8493
Insomnia	rs11149313	A	G	0.7297	0.0401818	0.007	9.45e-09	0.000636911	32.9505
Insomnia	rs6019663	T	C	0.293	0.0401818	0.007	9.45e-09	0.000668922	32.9505
Insomnia	rs6808140	T	C	0.5053	0.0392207	0.006	6.29e-11	0.000769046	42.7296
Insomnia	rs1147852	A	G	0.3095	0.0392207	0.006	6.29e-11	0.000657484	42.7296
Insomnia	rs324017	A	C	0.294	0.0392207	0.007	2.11e-08	0.000638577	31.3931
Insomnia	rs6562066	T	C	0.3688	0.0392207	0.006	6.29e-11	0.000716175	42.7296
Insomnia	rs1038093	T	C	0.6282	0.0392207	0.006	6.29e-11	0.000718569	42.7296
Insomnia	rs11090039	A	G	0.2871	0.0392207	0.007	2.11e-08	0.000629684	31.3931
Insomnia	rs6888135	A	C	0.4965	0.0382587	0.006	1.81e-10	0.000731829	40.6591
Insomnia	rs940780	T	C	0.3588	0.0382587	0.006	1.81e-10	0.000673499	40.6591
Insomnia	rs6756610	C	G	0.6291	0.0372958	0.006	5.1e-10	0.000649122	38.6382
Insomnia	rs7040224	A	G	0.3161	0.0372958	0.006	5.1e-10	0.000601404	38.6382
Insomnia	rs5877	T	C	0.6691	0.0363319	0.006	1.4e-09	0.000584514	36.6669
Insomnia	rs1530938	A	G	0.4423	0.0363319	0.006	1.4e-09	0.000651215	36.6669
Insomnia	rs7625896	A	G	0.6545	0.0363319	0.006	1.4e-09	0.000596987	36.6669
Insomnia	rs10756571	T	C	0.6853	0.0363319	0.006	1.4e-09	0.000569357	36.6669
Insomnia	rs2221119	C	G	0.443	0.0363319	0.006	1.4e-09	0.000651427	36.6669
Insomnia	rs34967082	A	G	0.4136	0.0353671	0.006	3.76e-09	0.000606743	34.7454
Insomnia	rs2216427	C	G	0.6527	0.0353671	0.006	3.76e-09	0.000567085	34.7454
Insomnia	rs6601080	A	G	0.6762	0.0353671	0.006	3.76e-09	0.000547749	34.7454
Insomnia	rs2598293	T	C	0.4763	0.0353671	0.006	3.76e-09	0.000624012	34.7454
Insomnia	rs871994	A	C	0.4352	0.0353671	0.006	3.76e-09	0.000614913	34.7454
Insomnia	rs1167132	T	C	0.3917	0.0353671	0.006	3.76e-09	0.000596076	34.7454
Insomnia	rs176644	T	G	0.4036	0.0353671	0.006	3.76e-09	0.00060217	34.7454
Insomnia	rs12605642	T	G	0.4864	0.0353671	0.006	3.76e-09	0.000624955	34.7454
Insomnia	rs9964420	A	C	0.301	0.0353671	0.007	4.36e-07	0.000526349	25.5272
Insomnia	rs72820274	A	G	0.417	0.0344014	0.006	9.83e-09	0.000575423	32.8738
Insomnia	rs13138995	A	G	0.3896	0.0344014	0.006	9.83e-09	0.000562881	32.8738
Insomnia	rs6978112	T	C	0.4105	0.0344014	0.006	9.83e-09	0.000572769	32.8738
Insomnia	rs2030672	C	G	0.5589	0.0344014	0.006	9.83e-09	0.000583518	32.8738
Insomnia	rs10898940	A	C	0.5173	0.0344014	0.006	9.83e-09	0.000591021	32.8738
Insomnia	rs1567084	A	G	0.4981	0.0334348	0.006	2.51e-08	0.000558934	31.0523
Insomnia	rs1580173	A	G	0.5608	0.0334348	0.006	2.51e-08	0.000550677	31.0523
Insomnia	rs4588900	A	G	0.5164	0.0334348	0.006	2.51e-08	0.000558341	31.0523
Insomnia	rs28552587	A	G	0.5641	0.0334348	0.006	2.51e-08	0.000549756	31.0523
Insomnia	rs10955647	T	G	0.5321	0.0334348	0.006	2.51e-08	0.000556638	31.0523
Insomnia	rs667730	T	C	0.5788	0.0334348	0.006	2.51e-08	0.000545059	31.0523
Insomnia	rs647905	T	C	0.5409	0.0334348	0.006	2.51e-08	0.000555202	31.0523
Insomnia	rs4858708	A	T	0.5305	-0.0335568	0.006	2.23e-08	0.000560934	31.2794
Insomnia	rs2364921	T	C	0.4691	-0.0335568	0.006	2.23e-08	0.000560879	31.2794
Insomnia	rs11588755	A	G	0.522	-0.0345914	0.006	8.15e-09	0.000597126	33.238
Insomnia	rs11119409	T	C	0.5866	-0.0345914	0.006	8.15e-09	0.000580337	33.238
Insomnia	rs728017	A	G	0.3864	-0.0345914	0.006	8.15e-09	0.000567401	33.238
Insomnia	rs1731951	A	T	0.4434	-0.0345914	0.006	8.15e-09	0.000590617	33.238
Insomnia	rs4788203	A	G	0.4334	-0.0345914	0.006	8.15e-09	0.000587669	33.238
Insomnia	rs910187	A	G	0.373	-0.0345914	0.006	8.15e-09	0.000559685	33.238
Insomnia	rs12520974	T	C	0.4846	-0.0356272	0.006	2.89e-09	0.000634046	35.2582
Insomnia	rs701394	A	G	0.6376	-0.0356272	0.006	2.89e-09	0.000586583	35.2582
Insomnia	rs17367725	T	C	0.3513	-0.0356272	0.006	2.89e-09	0.000578515	35.2582
Insomnia	rs10758593	A	G	0.3989	-0.0356272	0.006	2.89e-09	0.0006087	35.2582
Insomnia	rs7402939	T	C	0.376	-0.0356272	0.006	2.89e-09	0.000595615	35.2582
Insomnia	rs2838787	A	G	0.3924	-0.0356272	0.006	2.89e-09	0.000605257	35.2582
Insomnia	rs6702604	A	G	0.5843	-0.036664	0.006	9.92e-10	0.000653018	37.3402
Insomnia	rs823247	T	C	0.479	-0.036664	0.006	9.92e-10	0.000670938	37.3402
Insomnia	rs7599697	T	C	0.3583	-0.036664	0.006	9.92e-10	0.000618142	37.3402
Insomnia	rs2388840	A	G	0.5757	-0.036664	0.006	9.92e-10	0.000656717	37.3402
Insomnia	rs7475916	C	G	0.3533	-0.036664	0.006	9.92e-10	0.000614265	37.3402
Insomnia	rs4767645	T	G	0.4614	-0.036664	0.006	9.92e-10	0.000668118	37.3402
Insomnia	rs6510033	A	G	0.7253	-0.036664	0.007	1.63e-07	0.000535656	27.4336
Insomnia	rs10944696	A	G	0.2978	-0.0377019	0.007	7.21e-08	0.000594485	29.0088
Insomnia	rs6973090	A	G	0.25	-0.0377019	0.007	7.21e-08	0.000533037	29.0088
Insomnia	rs671985	A	G	0.4516	-0.0377019	0.006	3.31e-10	0.000704056	39.4842
Insomnia	rs11001276	A	T	0.74	-0.0377019	0.007	7.21e-08	0.000546967	29.0088
Insomnia	rs214934	A	T	0.3123	-0.0377019	0.006	3.31e-10	0.000610558	39.4842
Insomnia	rs6589988	A	G	0.6757	-0.0377019	0.006	3.31e-10	0.000622955	39.4842
Insomnia	rs1536053	T	C	0.3157	-0.0377019	0.006	3.31e-10	0.000614153	39.4842
Insomnia	rs3184470	A	G	0.3507	-0.0377019	0.006	3.31e-10	0.000647347	39.4842
Insomnia	rs8076183	T	C	0.4485	-0.0377019	0.006	3.31e-10	0.000703175	39.4842
Insomnia	rs7571486	A	G	0.251	-0.0387408	0.007	3.12e-08	0.000564317	30.6296
Insomnia	rs4502882	T	C	0.6578	-0.0387408	0.006	1.07e-10	0.000675681	41.6903
Insomnia	rs12251016	A	T	0.6559	-0.0387408	0.006	1.07e-10	0.00067747	41.6903
Insomnia	rs224029	T	C	0.3995	-0.0387408	0.006	1.07e-10	0.000720108	41.6903
Insomnia	rs566673	T	G	0.5351	-0.0387408	0.006	1.07e-10	0.000746728	41.6903
Insomnia	rs521484	A	G	0.7668	-0.0397809	0.007	1.32e-08	0.000565965	32.2963
Insomnia	rs2389631	A	C	0.6666	-0.0397809	0.006	3.35e-11	0.000703411	43.9588
Insomnia	rs2089358	T	C	0.7038	-0.040822	0.007	5.49e-09	0.000694789	34.0089
Insomnia	rs1289939	T	C	0.2325	-0.040822	0.007	5.49e-09	0.00059473	34.0089
Insomnia	rs11803128	A	G	0.6541	-0.040822	0.006	1.02e-11	0.000754073	46.2899
Insomnia	rs4664299	T	C	0.2349	-0.040822	0.007	5.49e-09	0.00059899	34.0089
Insomnia	rs7044885	C	G	0.4417	-0.040822	0.006	1.02e-11	0.00082189	46.2899
Insomnia	rs62301574	C	G	0.7996	-0.0418642	0.007	2.22e-09	0.000561676	35.7676
Insomnia	rs9889282	A	C	0.6129	-0.0418642	0.006	3.01e-12	0.000831627	48.6837
Insomnia	rs314281	T	C	0.4531	-0.0429075	0.006	8.6e-13	0.000912428	51.1404
Insomnia	rs10761240	A	G	0.3963	-0.0429075	0.006	8.6e-13	0.000880931	51.1404
Insomnia	rs12912299	T	C	0.4893	-0.0429075	0.006	8.6e-13	0.000920105	51.1404
Insomnia	rs60565673	T	G	0.6211	-0.0429075	0.006	8.6e-13	0.000866528	51.1404
Insomnia	rs12983032	A	G	0.3434	-0.0429075	0.006	8.6e-13	0.000830228	51.1404
Insomnia	rs694786	T	C	0.4605	-0.0439519	0.006	2.38e-13	0.000959856	53.6602
Insomnia	rs17083297	A	C	0.1766	-0.0439519	0.008	3.93e-08	0.000561806	30.1839
Insomnia	rs6967168	T	G	0.7544	-0.0439519	0.007	3.41e-10	0.000715839	39.4238
Insomnia	rs524859	A	G	0.3601	-0.0439519	0.006	2.38e-13	0.000890267	53.6602
Insomnia	rs61921611	T	C	0.692	-0.0439519	0.006	2.38e-13	0.000823459	53.6602
Insomnia	rs7214267	A	G	0.581	-0.0439519	0.006	2.38e-13	0.000940536	53.6602
Insomnia	rs11605348	A	G	0.3495	-0.0449974	0.006	6.4e-14	0.000920659	56.2434
Insomnia	rs16990210	T	C	0.8478	-0.0460439	0.008	8.64e-09	0.000547121	33.1257
Insomnia	rs10947690	A	G	0.7408	-0.0470916	0.007	1.73e-11	0.000851634	45.2575
Insomnia	rs4702	A	G	0.5562	-0.0481404	0.006	1.03e-15	0.00114411	64.3749
Insomnia	rs8180817	C	G	0.4304	-0.0491902	0.006	2.44e-16	0.0011864	67.2133
Insomnia	rs76145129	T	G	0.1238	-0.0502412	0.009	2.37e-08	0.000547614	31.1627
Insomnia	rs1031654	A	C	0.7996	-0.0512933	0.007	2.34e-13	0.000843183	53.6939
Insomnia	rs2431108	T	C	0.672	-0.0534008	0.006	5.58e-19	0.0012571	79.2123
Insomnia	rs4709655	T	C	0.1191	-0.0544562	0.009	1.44e-09	0.000622247	36.6108
Insomnia	rs28582096	A	G	0.205	-0.0544562	0.007	7.28e-15	0.000966597	60.5199
Insomnia	rs4981170	A	G	0.1943	-0.0544562	0.008	9.96e-12	0.000928476	46.3356
Insomnia	rs72657797	T	C	0.1759	-0.0555127	0.008	3.95e-12	0.00089343	48.151
Insomnia	rs8180457	T	C	0.1573	-0.0555127	0.008	3.95e-12	0.00081699	48.151
Insomnia	rs62383308	A	G	0.0805	-0.05975	0.011	5.58e-08	0.00052851	29.5047
Insomnia	rs17643634	T	C	0.165	-0.05975	0.008	8.1e-14	0.000983731	55.7822
Insomnia	rs66674044	A	T	0.8573	-0.05975	0.009	3.16e-11	0.0008735	44.0749
Insomnia	rs6119267	C	G	0.6891	-0.05975	0.006	2.32e-23	0.00152971	99.1684
Insomnia	rs492858	T	C	0.0759	-0.0661398	0.011	1.82e-09	0.000613644	36.1527
Insomnia	rs10947428	T	C	0.7858	-0.0682788	0.007	1.77e-22	0.0015694	95.1429
Insomnia	rs79693059	C	G	0.9158	-0.0725707	0.011	4.19e-11	0.000812204	43.5248
Insomnia	rs9527083	A	G	0.6705	-0.0758017	0.006	1.38e-36	0.00253888	159.608
Insomnia	rs13135092	A	G	0.9175	-0.0888312	0.011	6.72e-16	0.0011946	65.2147
Insomnia	rs17520265	A	G	0.0342	-0.0910194	0.016	1.28e-08	0.000547282	32.3614
Educational attainment	rs34305371	A	G	0.08769	0.036	0.004	2.34e-16	0.000207361	81
Educational attainment	rs12410444	G	A	0.2817	0.018	0.003	2.14e-11	0.00013112	36
Educational attainment	rs71537331	T	C	0.3713	-0.017	0.003	2.38e-10	0.000134926	32.1111
Educational attainment	rs1008078	T	C	0.3731	-0.016	0.003	7.88e-11	0.000119755	28.4444
Educational attainment	rs11588857	A	G	0.209	0.022	0.003	1.31e-12	0.000160029	53.7778
Educational attainment	rs35771425	C	T	0.2052	-0.019	0.003	2.61e-10	0.000117753	40.1111
Educational attainment	rs4478846	T	C	0.8526	0.018	0.003	1.93e-08	8.14363e-05	36
Educational attainment	rs7599488	T	C	0.4254	-0.017	0.002	2.05e-11	0.000141283	72.25
Educational attainment	rs12987662	A	C	0.3787	0.022	0.003	3.25e-18	0.000227757	53.7778
Educational attainment	rs17824247	C	T	0.4198	0.018	0.003	5.29e-13	0.000157832	36
Educational attainment	rs13010288	T	G	0.1119	0.02	0.004	2.21e-08	7.95027e-05	25
Educational attainment	rs13421974	C	T	0.4776	-0.014	0.002	8.96e-09	9.78033e-05	49
Educational attainment	rs16845580	C	T	0.3694	-0.016	0.003	2.07e-10	0.000119267	28.4444
Educational attainment	rs11130222	T	A	0.4235	-0.026	0.003	4.58e-25	0.000330088	75.1111
Educational attainment	rs62263923	G	A	0.3563	0.016	0.003	1.63e-09	0.000117427	28.4444
Educational attainment	rs4974424	G	A	0.1735	0.019	0.003	2.64e-08	0.000103533	40.1111
Educational attainment	rs3095075	G	A	0.4496	0.014	0.002	3.53e-08	9.70043e-05	49
Educational attainment	rs6839705	C	A	0.6399	-0.017	0.003	1.72e-11	0.000133187	32.1111
Educational attainment	rs4863692	T	G	0.334	0.018	0.003	3.8e-12	0.000144144	36
Educational attainment	rs11726992	C	T	0.3545	-0.014	0.003	2.58e-08	8.97013e-05	21.7778
Educational attainment	rs10006235	C	T	0.7127	0.015	0.003	2.63e-08	9.21414e-05	25
Educational attainment	rs4493682	C	G	0.2034	0.019	0.003	2.27e-08	0.000116985	40.1111
Educational attainment	rs6882046	G	A	0.3134	0.021	0.003	7.92e-14	0.000189789	49
Educational attainment	rs12514965	C	T	0.2612	-0.018	0.003	5.12e-10	0.000125048	36
Educational attainment	rs61160187	G	A	0.3806	0.018	0.003	5.93e-13	0.000152762	36
Educational attainment	rs766406	T	G	0.6194	0.014	0.003	1.89e-08	9.24115e-05	21.7778
Educational attainment	rs28792186	C	T	0.3955	0.025	0.003	6.4e-22	0.00029885	69.4444
Educational attainment	rs7757476	A	G	0.2313	0.02	0.003	9.37e-10	0.00014224	44.4444
Educational attainment	rs12534506	T	A	0.5466	0.015	0.003	7.95e-09	0.000111523	25
Educational attainment	rs1424580	T	C	0.8004	0.018	0.003	9.58e-09	0.000103524	36
Educational attainment	rs320700	A	G	0.6343	0.016	0.003	1.5e-09	0.000118765	28.4444
Educational attainment	rs1106761	A	G	0.3601	-0.017	0.003	4.08e-11	0.000133187	32.1111
Educational attainment	rs4244613	A	G	0.416	-0.014	0.003	9.94e-09	9.5234e-05	21.7778
Educational attainment	rs7029201	A	G	0.4235	0.025	0.003	6.13e-23	0.000305185	69.4444
Educational attainment	rs17425572	G	A	0.5597	-0.014	0.002	4.58e-08	9.66029e-05	49
Educational attainment	rs4240470	C	G	0.7071	0.016	0.003	2.63e-09	0.00010604	28.4444
Educational attainment	rs4741351	G	A	0.6903	0.017	0.003	1.13e-09	0.000123568	32.1111
Educational attainment	rs9792504	G	A	0.306	0.018	0.003	3.25e-12	0.000137612	36
Educational attainment	rs7033137	G	C	0.2257	-0.016	0.003	2.14e-08	8.94769e-05	28.4444
Educational attainment	rs11191193	G	A	0.3489	-0.019	0.003	6.97e-13	0.000164016	40.1111
Educational attainment	rs1396967	C	T	0.3937	0.015	0.003	2.9e-09	0.000107415	25
Educational attainment	rs12761761	T	C	0.2071	0.017	0.003	3.19e-08	9.49131e-05	32.1111
Educational attainment	rs523934	A	G	0.416	0.015	0.003	1.09e-08	0.000109325	25
Educational attainment	rs111321694	T	C	0.1828	-0.018	0.003	4.23e-08	9.68009e-05	36
Educational attainment	rs7948975	C	T	0.3414	-0.014	0.003	3.83e-08	8.81396e-05	21.7778
Educational attainment	rs10831912	C	T	0.597	0.015	0.003	1.23e-08	0.000108266	25
Educational attainment	rs11222416	T	C	0.416	-0.015	0.003	1.17e-08	0.000109325	25
Educational attainment	rs10772644	C	G	0.8713	0.021	0.004	4.11e-08	9.89042e-05	27.5625
Educational attainment	rs9739070	G	A	0.7705	-0.024	0.003	3.95e-16	0.000203708	64
Educational attainment	rs7964899	A	G	0.4571	0.017	0.002	1.99e-11	0.000143436	72.25
Educational attainment	rs2456973	C	A	0.3209	0.018	0.003	1.58e-12	0.000141214	36
Educational attainment	rs9527702	G	A	0.2369	-0.023	0.003	4.99e-17	0.000191264	58.7778
Educational attainment	rs9556958	T	C	0.5019	-0.015	0.002	1.89e-09	0.000112498	56.25
Educational attainment	rs34344888	G	A	0.6026	0.016	0.003	1.11e-10	0.00012261	28.4444
Educational attainment	rs10483349	G	A	0.1698	0.019	0.003	3.02e-09	0.000101779	40.1111
Educational attainment	rs7146434	G	A	0.4347	0.014	0.002	3.74e-08	9.63285e-05	49
Educational attainment	rs58694847	C	G	0.3097	-0.018	0.003	7.41e-11	0.000138533	36
Educational attainment	rs28420834	G	A	0.5709	0.015	0.003	1.55e-09	0.000110238	25
Educational attainment	rs1378214	C	T	0.6175	0.016	0.003	1.2e-10	0.000120931	28.4444
Educational attainment	rs4468571	G	A	0.4235	0.014	0.003	2.59e-08	9.57059e-05	21.7778
Educational attainment	rs12900061	A	G	0.1623	0.021	0.003	2.46e-10	0.000119916	49
Educational attainment	rs1035578	A	G	0.569	-0.013	0.002	4.71e-08	8.28908e-05	42.25
Educational attainment	rs8049439	C	T	0.3451	-0.015	0.003	2.69e-09	0.000101703	25
Educational attainment	rs538628	C	G	0.2444	-0.018	0.003	2.16e-08	0.000119665	36
Educational attainment	rs12969294	G	A	0.6213	0.018	0.003	1.11e-11	0.000152466	36
Educational attainment	rs62100767	G	A	0.3993	-0.014	0.003	1.11e-08	9.40249e-05	21.7778
Educational attainment	rs4800490	C	A	0.4571	0.015	0.002	2.13e-09	0.000111672	56.25
Educational attainment	rs12962421	G	A	0.4627	0.014	0.002	1.5e-08	9.74546e-05	49
Educational attainment	rs1382358	C	T	0.09328	-0.021	0.004	3.17e-08	7.45985e-05	27.5625
Educational attainment	rs141979783	T	C	0.05224	0.037	0.006	6.67e-09	0.000135561	38.0278
Educational attainment	rs9616906	A	G	0.4515	0.015	0.003	1.73e-09	0.000111441	25
Alanine aminotransferase	rs10883437	T	A	0.64	2.3	0.433673	4e-09	2.43763	28.1274
Alanine aminotransferase	rs6834314	A	G	0.75	2.6	0.382653	3e-09	2.535	46.1675
Alanine aminotransferase	rs738409	G	C	0.23	6	0.510204	1e-45	12.7512	138.298
Gamma glutamyl transferase	rs10513686	A	G	0.14	4.9	0.433673	6e-11	5.78161	127.663
Gamma glutamyl transferase	rs10908458	T	C	0.58	3.7	0.280612	2e-15	6.66977	173.856
Gamma glutamyl transferase	rs12145922	A	C	0.61	2.8	0.306122	4e-11	3.73027	83.6615
Gamma glutamyl transferase	rs1260326	T	C	0.38	3.2	0.408163	4e-13	4.82509	61.4656
Gamma glutamyl transferase	rs12968116	C	T	0.87	4.8	0.994898	9e-10	5.21165	23.2769
Gamma glutamyl transferase	rs13030978	T	C	0.32	3.7	0.459184	1e-11	5.95789	64.9278
Gamma glutamyl transferase	rs1335645	A	G	0.88	4.3	0.433673	7e-09	3.90509	98.3131
Gamma glutamyl transferase	rs1497406	G	A	0.56	3.8	0.535714	3e-19	7.11603	50.3154
Gamma glutamyl transferase	rs17145750	C	T	0.86	4.5	0.867347	3e-09	4.8762	26.9178
Gamma glutamyl transferase	rs2073398	G	C	0.34	12.3	0.714286	1e-109	67.899	296.528
Gamma glutamyl transferase	rs2140773	A	C	0.61	2.9	0.306122	1e-09	4.00148	89.744
Gamma glutamyl transferase	rs339969	A	C	0.62	4.5	0.306122	7e-20	9.5418	216.09
Gamma glutamyl transferase	rs4074793	G	A	0.07	5.5	1.12245	3e-10	3.93855	24.01
Gamma glutamyl transferase	rs4503880	T	C	0.21	3.6	0.561224	3e-12	4.30013	41.1464
Gamma glutamyl transferase	rs4547811	C	T	0.18	6.4	0.739796	3e-27	12.0914	74.8404
Gamma glutamyl transferase	rs4581712	A	C	0.27	3.2	0.357143	3e-09	4.03661	80.2816
Gamma glutamyl transferase	rs516246	T	C	0.47	2.3	0.280612	8e-10	2.63548	67.1804
Gamma glutamyl transferase	rs6888304	A	G	0.74	2.7	0.382653	1e-09	2.80519	49.7871
Gamma glutamyl transferase	rs7310409	G	A	0.59	6.8	0.535714	7e-45	22.3709	161.121
Gamma glutamyl transferase	rs754466	T	A	0.24	3.5	0.663265	6e-10	4.4688	27.8459
Gamma glutamyl transferase	rs8038465	T	C	0.39	2.4	0.306122	1e-09	2.74061	61.4656
Gamma glutamyl transferase	rs9296736	T	C	0.31	3	0.484694	3e-09	3.8502	38.3096
Gamma glutamyl transferase	rs944002	G	A	0.21	6.3	0.714286	6e-29	13.1691	77.7924
Gamma glutamyl transferase	rs9913711	C	G	0.65	2.4	0.306122	1e-09	2.6208	61.4656
Alkaline phosphatase	rs10819937	C	C	0.17	2.5	0.561224	1e-09	1.76375	19.843
Alkaline phosphatase	rs174601	T	C	0.35	1.7	0.459184	3e-09	1.31495	13.7064
Alkaline phosphatase	rs1883415	C	A	0.33	3.1	0.306122	6e-26	4.24954	102.549
Alkaline phosphatase	rs1976403	C	A	0.4	3.6	0.306122	2e-50	6.2208	138.298
Alkaline phosphatase	rs281377	T	C	0.43	1.8	0.510204	1e-15	1.58825	12.4468
Alkaline phosphatase	rs314253	C	T	0.33	2.1	0.331633	8e-12	1.9501	40.0981
Alkaline phosphatase	rs579459	T	C	0.8	8.8	0.714286	3e-123	24.7808	151.782
Alkaline phosphatase	rs6984305	A	T	0.11	2.7	0.841837	2e-10	1.42738	10.2866
Alkaline phosphatase	rs7186908	C	G	0.24	2	0.459184	5e-09	1.4592	18.9709
Alkaline phosphatase	rs7267979	G	A	0.57	1.5	0.280612	7e-10	1.10295	28.5739
Alkaline phosphatase	rs7923609	G	A	0.5	2.2	0.255102	6e-23	2.42	74.3734
Aspartate aminotransferase	rs12044604	C	A	0.37161	-0.16953	0.026142	8.89e-11	0.0134227	42.0548
Aspartate aminotransferase	rs1002436	G	A	0.56317	0.17052	0.02531	1.62e-11	0.0143065	45.3906
Aspartate aminotransferase	rs61804210	T	C	0.10508	0.43483	0.04105	3.25e-26	0.0355609	112.205
Aspartate aminotransferase	rs1497406	G	A	0.58044	0.19228	0.025473	4.42e-14	0.0180073	56.9781
Aspartate aminotransferase	rs72696900	T	C	0.39393	-0.16487	0.025686	1.38e-10	0.0129794	41.1993
Aspartate aminotransferase	rs2491441	C	T	0.20193	0.28796	0.031344	4.06e-20	0.0267261	84.4025
Aspartate aminotransferase	rs11240351	G	A	0.40532	0.15137	0.025638	3.55e-09	0.0110456	34.8587
Aspartate aminotransferase	rs333947	A	G	0.1495	-0.28754	0.035262	3.52e-16	0.0210253	66.494
Aspartate aminotransferase	rs7578166	C	A	0.61104	0.15857	0.025795	7.9e-10	0.0119522	37.7895
Aspartate aminotransferase	rs6734238	G	A	0.40204	-0.15842	0.025627	6.34e-10	0.0120668	38.2142
Aspartate aminotransferase	rs2972156	G	C	0.64628	0.1479	0.026327	1.94e-08	0.0100011	31.5598
Aspartate aminotransferase	rs13395911	T	A	0.60018	0.16885	0.0259	7.08e-11	0.0136829	42.5013
Aspartate aminotransferase	rs780095	G	A	0.5671	-0.1867	0.025374	1.87e-13	0.0171146	54.1391
Aspartate aminotransferase	rs4135247	A	G	0.56654	-0.15445	0.025491	1.37e-09	0.0117162	36.7115
Aspartate aminotransferase	rs7612234	G	A	0.71133	0.15415	0.027771	2.84e-08	0.00975865	30.8109
Aspartate aminotransferase	rs72892908	A	T	0.012119	0.73898	0.1152	1.41e-10	0.0130758	41.1491
Aspartate aminotransferase	rs79328618	A	G	0.08561	-0.26558	0.045191	4.19e-09	0.0110427	34.5372
Aspartate aminotransferase	rs11714389	T	C	0.37176	0.33425	0.026012	8.78e-38	0.0521868	165.118
Aspartate aminotransferase	rs71633359	C	T	0.31984	-0.38516	0.027612	3.28e-44	0.0645441	194.575
Aspartate aminotransferase	rs35518360	T	A	0.083093	0.31983	0.046919	9.34e-12	0.0155868	46.4666
Aspartate aminotransferase	rs2924584	G	A	0.58658	-0.15694	0.025666	9.69e-10	0.0119458	37.3896
Aspartate aminotransferase	rs4835265	A	C	0.15847	0.32028	0.034427	1.37e-20	0.0273594	86.5488
Aspartate aminotransferase	rs2367585	T	C	0.27841	0.20908	0.028075	9.57e-14	0.0175643	55.4607
Aspartate aminotransferase	rs74833343	C	G	0.56794	-0.15607	0.026707	5.1e-09	0.0119541	34.1498
Aspartate aminotransferase	rs11167753	C	T	0.28567	0.16954	0.027837	1.13e-09	0.0117311	37.0936
Aspartate aminotransferase	rs2910953	A	T	0.24813	0.19431	0.029191	2.81e-11	0.0140878	44.309
Aspartate aminotransferase	rs27291	A	G	0.53915	-0.15665	0.025543	8.64e-10	0.0121944	37.6112
Aspartate aminotransferase	rs13179413	T	C	0.28499	0.16312	0.028492	1.03e-08	0.0108439	32.777
Aspartate aminotransferase	rs628401	A	G	0.52325	0.20821	0.025231	1.56e-16	0.0216288	68.098
Aspartate aminotransferase	rs9273364	G	T	0.30369	-0.20098	0.027382	2.14e-13	0.0170832	53.8735
Aspartate aminotransferase	rs34656207	T	C	0.35741	0.40739	0.026798	3.56e-52	0.0762345	231.109
Aspartate aminotransferase	rs3798232	C	T	0.40081	0.14358	0.025677	2.25e-08	0.00990196	31.2679
Aspartate aminotransferase	rs2560784	T	C	0.69215	0.18767	0.027239	5.6e-12	0.0150093	47.4687
Aspartate aminotransferase	rs2126263	A	G	0.89926	-0.30324	0.042014	5.3e-13	0.0166606	52.0937
Aspartate aminotransferase	rs2980888	C	T	0.69975	-0.21214	0.027463	1.13e-14	0.0189104	59.6691
Aspartate aminotransferase	rs12543658	G	A	0.41371	-0.17374	0.02556	1.07e-11	0.0146433	46.2038
Aspartate aminotransferase	rs2800290	C	T	0.41765	0.14175	0.025593	3.05e-08	0.00977401	30.6764
Aspartate aminotransferase	rs62544382	T	G	0.56631	0.20276	0.025631	2.57e-15	0.0201943	62.5797
Aspartate aminotransferase	rs10733608	T	G	0.48556	-0.23397	0.025373	2.95e-20	0.0273482	85.0309
Aspartate aminotransferase	rs115478735	T	A	0.18375	-0.28857	0.03255	7.66e-19	0.0249795	78.596
Aspartate aminotransferase	rs2357285	T	C	0.062862	-0.49283	0.051823	1.92e-21	0.0286165	90.4376
Aspartate aminotransferase	rs10430531	C	T	0.25712	0.18545	0.028782	1.17e-10	0.0131383	41.5156
Aspartate aminotransferase	rs7896848	A	G	0.15315	-0.21948	0.035079	3.93e-10	0.0124952	39.1467
Aspartate aminotransferase	rs2490285	A	G	0.62613	0.24965	0.026083	1.06e-21	0.0291795	91.6111
Aspartate aminotransferase	rs72842207	T	C	0.21583	0.21038	0.03054	5.64e-12	0.0149817	47.4538
Aspartate aminotransferase	rs2862954	C	T	0.50083	-0.3653	0.025165	9.84e-48	0.0667219	210.72
Aspartate aminotransferase	rs11601507	A	C	0.068431	0.31009	0.049157	2.83e-10	0.0122595	39.7928
Aspartate aminotransferase	rs56225305	A	G	0.065875	0.3325	0.050614	5.06e-11	0.0136063	43.1561
Aspartate aminotransferase	rs10769256	T	C	0.40294	0.17034	0.025731	3.6e-11	0.0139612	43.8248
Aspartate aminotransferase	rs12574283	A	G	0.70713	0.1841	0.02776	3.32e-11	0.0140382	43.9814
Aspartate aminotransferase	rs57562692	A	T	0.11744	-0.39267	0.039168	1.19e-23	0.0319629	100.506
Aspartate aminotransferase	rs118163056	T	C	0.042366	0.4236	0.064554	5.32e-11	0.0145599	43.0592
Aspartate aminotransferase	rs4760254	C	G	0.24187	0.24848	0.029334	2.45e-17	0.0226432	71.753
Aspartate aminotransferase	rs2958153	G	A	0.71882	0.1592	0.027998	1.3e-08	0.0102452	32.332
Aspartate aminotransferase	rs6581957	C	T	0.53395	-0.1404	0.02539	3.21e-08	0.00981064	30.578
Aspartate aminotransferase	rs10783544	T	C	0.5479	0.14979	0.025402	3.71e-09	0.0111156	34.772
Aspartate aminotransferase	rs630512	T	C	0.20621	-0.1973	0.031067	2.14e-10	0.0127438	40.3325
Aspartate aminotransferase	rs28929474	T	C	0.020321	0.79845	0.089212	3.57e-19	0.0253837	80.103
Aspartate aminotransferase	rs1712355	G	T	0.51983	-0.17139	0.025178	9.98e-12	0.0146642	46.3371
Aspartate aminotransferase	rs72683923	C	T	0.020151	-0.77393	0.089566	5.6e-18	0.0236532	74.665
Aspartate aminotransferase	rs4924417	C	G	0.28615	-0.19291	0.027821	4.1e-12	0.0152034	48.08
Aspartate aminotransferase	rs57909886	C	T	0.47858	0.14076	0.025212	2.36e-08	0.00988851	31.1705
Aspartate aminotransferase	rs11076256	T	C	0.085214	-0.45043	0.044997	1.38e-23	0.0316312	100.205
Aspartate aminotransferase	rs899729	A	C	0.4185	-0.15323	0.025847	3.06e-09	0.0114278	35.1453
Aspartate aminotransferase	rs217184	C	T	0.19297	-0.21747	0.031927	9.67e-12	0.0147302	46.3962
Aspartate aminotransferase	rs7189522	C	T	0.72967	-0.15976	0.028284	1.62e-08	0.010069	31.9047
Aspartate aminotransferase	rs1801689	C	A	0.029906	0.51282	0.073853	3.82e-12	0.0152592	48.2163
Aspartate aminotransferase	rs7215542	A	G	0.42801	0.16148	0.02635	8.9e-10	0.0127676	37.5557
Aspartate aminotransferase	rs504442	T	G	0.11798	-0.28598	0.039595	5.11e-13	0.0170211	52.1664
Aspartate aminotransferase	rs188247550	T	C	0.013294	0.85874	0.11479	7.41e-14	0.0193463	55.9648
Aspartate aminotransferase	rs11672900	G	A	0.54643	0.17876	0.025398	1.95e-12	0.0158398	49.5384
Aspartate aminotransferase	rs11668882	C	T	0.44036	0.14898	0.025417	4.6e-09	0.0109396	34.3564
Aspartate aminotransferase	rs7250175	T	C	0.42322	-0.2073	0.025665	6.65e-16	0.02098	65.2403
Aspartate aminotransferase	rs17855739	T	C	0.041641	-0.35207	0.063145	2.47e-08	0.00989321	31.0871
Aspartate aminotransferase	rs58542926	T	C	0.07547	0.63902	0.047651	5.38e-41	0.0569842	179.839
Aspartate aminotransferase	rs5112	G	C	0.53203	0.16043	0.02699	2.78e-09	0.0128161	35.3318
Aspartate aminotransferase	rs6088662	G	T	0.18539	0.2242	0.032384	4.42e-12	0.0151823	47.9303
Aspartate aminotransferase	rs4611747	T	C	0.28667	-0.18173	0.028057	9.37e-11	0.0135069	41.9538
Aspartate aminotransferase	rs738409	G	C	0.21588	1.0165	0.030469	1e-200	0.349816	1113.01
Aspartate aminotransferase	rs132641	G	A	0.82768	0.24519	0.033341	1.92e-13	0.0171488	54.0814
C-reactive protein	rs1805096	A	G	0.38625	-0.104381	0.003614	2.17e-183	0.00516574	834.193
C-reactive protein	rs6672627	A	C	0.146148	-0.037135	0.005083	2.89e-13	0.000344169	53.3736
C-reactive protein	rs4129267	T	C	0.385524	-0.087519	0.003612	1.2e-129	0.00362903	587.096
C-reactive protein	rs3122633	C	T	0.301705	0.027479	0.00389	1.68e-12	0.000318166	49.9002
C-reactive protein	rs2293476	C	G	0.225941	0.030262	0.004225	8.27e-13	0.000320328	51.3029
C-reactive protein	rs4655802	A	G	0.614793	-0.025012	0.00416	1.88e-09	0.000296312	36.1502
C-reactive protein	rs469772	T	C	0.193541	-0.031327	0.004542	5.54e-12	0.000306354	47.5711
C-reactive protein	rs2794520	T	C	0.333842	-0.182186	0.003712	1e-200	0.0147631	2408.87
C-reactive protein	rs10925027	C	T	0.599644	-0.036035	0.00382	4.25e-21	0.000623475	88.9861
C-reactive protein	rs9284725	A	C	0.761212	-0.02731	0.00419	7.34e-11	0.000271139	42.483
C-reactive protein	rs1260326	C	T	0.607156	-0.073462	0.003604	2.72e-92	0.0025744	415.486
C-reactive protein	rs1509394	T	C	0.542959	0.025685	0.004147	6.05e-10	0.000327425	38.3611
C-reactive protein	rs13409371	A	G	0.429854	0.048232	0.003847	5.07e-36	0.00114027	157.19
C-reactive protein	rs12995480	C	T	0.830925	0.031261	0.004855	1.24e-10	0.000274585	41.4598
C-reactive protein	rs4246598	A	C	0.46258	0.022063	0.003547	5.11e-10	0.000242025	38.6907
C-reactive protein	rs1441169	G	A	0.532568	-0.024926	0.003725	2.27e-11	0.000309335	44.7768
C-reactive protein	rs2352975	C	T	0.303573	0.024897	0.004026	6.43e-10	0.000262097	38.2425
C-reactive protein	rs17658229	C	T	0.045881	0.055568	0.009522	5.5e-09	0.000270343	34.056
C-reactive protein	rs9271608	G	A	0.215335	0.042021	0.004954	2.33e-17	0.000596708	71.9483
C-reactive protein	rs12202641	T	C	0.39442	-0.022804	0.003617	3e-10	0.000248418	39.7489
C-reactive protein	rs1490384	T	C	0.512283	-0.024816	0.003545	2.65e-12	0.000307731	49.0039
C-reactive protein	rs3134899	T	C	0.767055	0.023329	0.004274	4.93e-08	0.000194492	29.7936
C-reactive protein	rs13233571	T	C	0.119609	-0.056895	0.005476	2.95e-25	0.000681738	107.95
C-reactive protein	rs1880241	G	A	0.48295	-0.027537	0.003687	8.41e-14	0.000378702	55.7811
C-reactive protein	rs2710804	C	T	0.367409	0.021262	0.003737	1.3e-08	0.000210141	32.3714
C-reactive protein	rs10240168	G	C	0.221389	-0.028684	0.004343	4.11e-11	0.000283652	43.6214
C-reactive protein	rs2891677	T	C	0.538958	0.019859	0.003511	1.59e-08	0.000195993	31.9929
C-reactive protein	rs6601302	G	T	0.736931	-0.030518	0.004478	9.8e-12	0.000361109	46.4455
C-reactive protein	rs2064009	T	C	0.581445	0.027111	0.003549	2.28e-14	0.000357752	58.3551
C-reactive protein	rs4841132	G	A	0.909023	0.065095	0.006243	2e-25	0.000700861	108.72
C-reactive protein	rs644234	G	T	0.369203	0.022597	0.003708	1.13e-09	0.000237841	37.1383
C-reactive protein	rs1051338	G	T	0.308119	0.023881	0.003992	2.27e-09	0.000243156	35.7869
C-reactive protein	rs1582763	A	G	0.37181	-0.022107	0.0037	2.37e-09	0.000228298	35.699
C-reactive protein	rs6485751	C	G	0.218471	-0.03089	0.004359	1.43e-12	0.00032584	50.2183
C-reactive protein	rs10832027	A	G	0.668809	0.025944	0.003745	4.43e-12	0.000298184	47.9922
C-reactive protein	rs11108056	G	C	0.42371	-0.027907	0.003708	5.42e-14	0.000380335	56.6431
C-reactive protein	rs4767920	A	G	0.842127	-0.038519	0.0049	4e-15	0.000394517	61.7956
C-reactive protein	rs10778215	A	T	0.488517	-0.033242	0.003583	1.86e-20	0.000552224	86.0757
C-reactive protein	rs7310409	G	A	0.607808	0.137075	0.003706	1e-200	0.00895801	1368.06
C-reactive protein	rs2239222	G	A	0.363541	0.035484	0.003901	9.87e-20	0.000582665	82.7396
C-reactive protein	rs12587622	A	G	0.500861	-0.020798	0.003609	8.52e-09	0.000216278	33.21
C-reactive protein	rs340005	A	G	0.620695	0.030007	0.003736	1.01e-15	0.000423977	64.5107
C-reactive protein	rs10521222	T	C	0.04533	-0.104411	0.010714	2.06e-22	0.000943543	94.9706
C-reactive protein	rs1558902	A	T	0.405653	0.033926	0.003701	5.2e-20	0.000554996	84.0286
C-reactive protein	rs178810	T	C	0.562924	0.02001	0.003606	2.95e-08	0.000197029	30.7923
C-reactive protein	rs10512597	C	T	0.817288	0.036931	0.00489	4.44e-14	0.000407337	57.038
C-reactive protein	rs12960928	C	T	0.267003	0.024	0.003993	1.91e-09	0.000225461	36.1263
C-reactive protein	rs2852151	A	G	0.404527	0.024735	0.003655	1.36e-11	0.000294757	45.7983
C-reactive protein	rs4092465	G	A	0.650698	0.027483	0.004364	3.11e-10	0.000343351	39.6606
C-reactive protein	rs4420638	G	A	0.17962	-0.229459	0.006122	1e-200	0.0155171	1404.83
C-reactive protein	rs387976	C	A	0.331946	0.025507	0.003946	1.05e-10	0.000288554	41.7835
C-reactive protein	rs1800961	T	C	0.033816	-0.1115	0.011267	4.63e-23	0.000812385	97.9339
C-reactive protein	rs2315008	G	T	0.687731	0.023467	0.003777	5.36e-10	0.000236533	38.603
C-reactive protein	rs2836878	A	G	0.27418	-0.042902	0.004079	7.71e-26	0.000732571	110.624
C-reactive protein	rs6001193	G	A	0.35065	-0.027809	0.003706	6.53e-14	0.000352171	56.3067
Serum iron	rs1800562	A	G	0.067	0.328	0.0153061	3e-97	0.0134504	459.216
Serum iron	rs7385804	A	C	0.621	0.064	0.00714286	1e-18	0.00192806	80.2816
Serum iron	rs8177240	T	G	0.669	-0.066	0.00714286	7e-20	0.00192918	85.3776
Serum iron	rs855791	A	G	0.446	-0.181	0.00510204	1e-139	0.0161894	1258.55
High density lipoprotein cholesterol	rs114165349	C	G	0.023124	-0.0810512	0.00636562	3.9e-37	0.000296791	162.12
High density lipoprotein cholesterol	rs3768321	T	G	0.196691	-0.0452296	0.00239482	1.5e-79	0.000646461	356.697
High density lipoprotein cholesterol	rs12045101	T	C	0.240857	-0.0145519	0.00222909	6.7e-11	7.74377e-05	42.6171
High density lipoprotein cholesterol	rs2642438	G	A	0.702698	0.0276562	0.00207854	2.1e-40	0.000319581	177.039
High density lipoprotein cholesterol	rs76962725	A	G	0.037253	-0.0277897	0.00508558	4.6e-08	5.53951e-05	29.8598
High density lipoprotein cholesterol	rs185073199	A	T	0.010267	0.0637585	0.0100718	2.4e-10	8.26167e-05	40.0739
High density lipoprotein cholesterol	rs75246752	C	G	0.012897	0.0491144	0.00841625	5.4e-09	6.14185e-05	34.055
High density lipoprotein cholesterol	rs1771582	G	T	0.557402	0.0129458	0.00197832	6e-11	8.26924e-05	42.8218
High density lipoprotein cholesterol	rs4650994	A	G	0.531842	-0.018056	0.00190061	2.1e-21	0.000162348	90.252
High density lipoprotein cholesterol	rs61805075	A	G	0.328694	-0.0257183	0.00202534	6e-37	0.000291895	161.246
High density lipoprotein cholesterol	rs141440048	T	C	0.017665	0.0436872	0.00756751	7.8e-09	6.62387e-05	33.3275
High density lipoprotein cholesterol	rs2298632	T	C	0.498073	0.0144252	0.00193744	9.7e-14	0.000104042	55.4354
High density lipoprotein cholesterol	rs771481	A	T	0.18382	0.0288148	0.0024568	9.1e-32	0.000249138	137.56
High density lipoprotein cholesterol	rs3747973	G	A	0.592542	0.0141665	0.00193802	2.7e-13	9.69074e-05	53.4329
High density lipoprotein cholesterol	rs2298214	A	C	0.577365	-0.01241	0.00194099	1.6e-10	7.51605e-05	40.8787
High density lipoprotein cholesterol	rs1168114	G	A	0.65237	0.0155365	0.00199819	7.5e-15	0.000109483	60.4551
High density lipoprotein cholesterol	rs6693842	C	T	0.364844	0.013664	0.00199336	7.1e-12	8.65313e-05	46.9877
High density lipoprotein cholesterol	rs61748951	A	C	0.024073	-0.0361204	0.00640878	1.7e-08	6.13031e-05	31.7654
High density lipoprotein cholesterol	rs12740811	G	A	0.094047	-0.0184297	0.00326047	1.6e-08	5.78785e-05	31.9504
High density lipoprotein cholesterol	rs2516331	A	C	0.375524	0.0126835	0.00196658	1.1e-10	7.54504e-05	41.5963
High density lipoprotein cholesterol	rs2281718	T	A	0.612575	0.0596431	0.00195409	1e-200	0.00168849	931.604
High density lipoprotein cholesterol	rs12740374	T	G	0.221008	0.0288629	0.00229106	2.2e-36	0.000286847	158.711
High density lipoprotein cholesterol	rs140584594	G	A	0.729761	0.031071	0.00212905	3.1e-48	0.000380776	212.98
High density lipoprotein cholesterol	rs267738	G	T	0.219354	0.0214529	0.00229757	9.9e-21	0.000157617	87.1835
High density lipoprotein cholesterol	rs12046972	C	T	0.564083	-0.0148213	0.00191599	1e-14	0.000108031	59.8392
High density lipoprotein cholesterol	rs557933	C	A	0.520349	0.0152472	0.00190783	1.3e-15	0.000116046	63.8706
High density lipoprotein cholesterol	rs676210	A	G	0.205227	0.0592694	0.00235237	4.5e-140	0.00114596	634.819
High density lipoprotein cholesterol	rs7583067	T	C	0.240114	0.0145946	0.00223535	6.6e-11	7.77285e-05	42.6278
High density lipoprotein cholesterol	rs17713879	A	G	0.364695	0.0138956	0.00197564	2e-12	8.9474e-05	49.4697
High density lipoprotein cholesterol	rs13402475	G	C	0.815115	-0.0249227	0.00249807	1.9e-23	0.000187215	99.5362
High density lipoprotein cholesterol	rs2362541	G	T	0.507519	-0.0108666	0.00190325	1.1e-08	5.90281e-05	32.5984
High density lipoprotein cholesterol	rs13389219	T	C	0.392619	0.0277324	0.00194608	4.5e-46	0.000366807	203.074
High density lipoprotein cholesterol	rs2364723	C	G	0.319156	0.0120956	0.00204641	3.4e-09	6.35822e-05	34.9357
High density lipoprotein cholesterol	rs12475332	G	T	0.261038	0.012897	0.0021638	2.5e-09	6.41702e-05	35.5257
High density lipoprotein cholesterol	rs907866	A	G	0.445487	-0.0183154	0.00191879	1.4e-21	0.000165733	91.1125
High density lipoprotein cholesterol	rs2723065	G	A	0.376773	0.0149623	0.00196239	2.4e-14	0.000105136	58.1334
High density lipoprotein cholesterol	rs4599108	T	C	0.487654	0.0136654	0.00192434	1.2e-12	9.33147e-05	50.4291
High density lipoprotein cholesterol	rs1446585	G	A	0.244295	0.0167827	0.00217146	1.1e-14	0.000103997	59.7338
High density lipoprotein cholesterol	rs1083470	A	G	0.615717	0.0115829	0.00195974	3.4e-09	6.34888e-05	34.9331
High density lipoprotein cholesterol	rs12998038	T	C	0.258702	0.0131918	0.0021847	1.6e-09	6.67468e-05	36.4607
High density lipoprotein cholesterol	rs12986742	C	T	0.475905	-0.0106002	0.00191315	3e-08	5.60516e-05	30.6994
High density lipoprotein cholesterol	rs6705285	T	G	0.609068	0.0115225	0.00191933	1.9e-09	6.32252e-05	36.0408
High density lipoprotein cholesterol	rs2196808	C	T	0.731961	0.0128638	0.00215716	2.5e-09	6.49314e-05	35.561
High density lipoprotein cholesterol	rs112350227	T	C	0.02764	-0.0319379	0.00582274	4.1e-08	5.48287e-05	30.0855
High density lipoprotein cholesterol	rs59104589	T	C	0.358286	0.0150155	0.0019816	3.5e-14	0.000103677	57.4179
High density lipoprotein cholesterol	rs17326656	T	G	0.238666	-0.0223923	0.00223885	1.5e-23	0.000182219	100.034
High density lipoprotein cholesterol	rs11688682	C	G	0.270836	0.0147369	0.0022133	2.8e-11	8.57776e-05	44.3335
High density lipoprotein cholesterol	rs72926946	A	C	0.296376	-0.0206565	0.00208041	3.1e-23	0.000177962	98.5861
High density lipoprotein cholesterol	rs1047891	A	C	0.315582	-0.0189073	0.00204367	2.2e-20	0.000154427	85.5929
High density lipoprotein cholesterol	rs78058190	A	G	0.050415	-0.0783702	0.00490443	1.8e-57	0.000588065	255.344
High density lipoprotein cholesterol	rs2943645	T	C	0.646663	-0.0434706	0.00198833	5.9e-106	0.000863552	477.985
High density lipoprotein cholesterol	rs13097947	C	T	0.649315	0.0159634	0.00203024	3.8e-15	0.000116052	61.8238
High density lipoprotein cholesterol	rs62246443	C	T	0.174261	-0.0147841	0.00250895	3.8e-09	6.29018e-05	34.7221
High density lipoprotein cholesterol	rs7622114	A	C	0.581017	0.0115687	0.00193999	2.5e-09	6.51605e-05	35.5607
High density lipoprotein cholesterol	rs2159607	T	G	0.810874	-0.0239454	0.00243213	7.2e-23	0.000175865	96.9328
High density lipoprotein cholesterol	rs72964564	C	A	0.250244	-0.0125748	0.00220598	1.2e-08	5.93357e-05	32.4937
High density lipoprotein cholesterol	rs6765484	T	C	0.472827	0.0225207	0.00190864	3.9e-32	0.000252842	139.225
High density lipoprotein cholesterol	rs4855582	T	C	0.429621	0.0111652	0.00192369	6.5e-09	6.10959e-05	33.687
High density lipoprotein cholesterol	rs1225053	C	T	0.264492	-0.0150376	0.00216684	3.9e-12	8.79806e-05	48.1619
High density lipoprotein cholesterol	rs62271373	A	T	0.059972	-0.0406667	0.00408672	2.5e-23	0.000186465	99.0212
High density lipoprotein cholesterol	rs13066793	G	A	0.090115	0.0220769	0.00332887	3.3e-11	7.99263e-05	43.9828
High density lipoprotein cholesterol	rs6762415	G	T	0.535292	-0.0108964	0.00191344	1.2e-08	5.907e-05	32.4292
High density lipoprotein cholesterol	rs77320712	T	G	0.235452	-0.0127407	0.0022658	1.9e-08	5.84418e-05	31.6187
High density lipoprotein cholesterol	rs10513801	G	T	0.137151	-0.0303325	0.00277034	6.7e-28	0.000217761	119.881
High density lipoprotein cholesterol	rs13087167	C	G	0.632997	0.0167458	0.00198206	2.9e-17	0.000130291	71.3803
High density lipoprotein cholesterol	rs830620	T	C	0.415386	0.0149538	0.00193085	9.6e-15	0.000108606	59.9799
High density lipoprotein cholesterol	rs3732356	T	G	0.933782	-0.0299026	0.00386524	1e-14	0.000110578	59.8501
High density lipoprotein cholesterol	rs9647335	T	A	0.191928	0.0277595	0.00242471	2.4e-30	0.000239024	131.07
High density lipoprotein cholesterol	rs76247316	C	T	0.479856	-0.0113866	0.0019083	2.4e-09	6.47221e-05	35.6037
High density lipoprotein cholesterol	rs2268840	C	T	0.22846	0.0173197	0.00226775	2.2e-14	0.00010575	58.3298
High density lipoprotein cholesterol	rs880674	C	T	0.142056	0.0149836	0.00273775	4.4e-08	5.47244e-05	29.9533
High density lipoprotein cholesterol	rs2237035	T	G	0.385886	0.0139172	0.00195824	1.2e-12	9.17998e-05	50.5094
High density lipoprotein cholesterol	rs1471251	T	A	0.398159	-0.0193662	0.00195327	3.6e-23	0.000179745	98.3024
High density lipoprotein cholesterol	rs1383732	G	A	0.149969	-0.0152024	0.00267698	1.4e-08	5.89238e-05	32.2503
High density lipoprotein cholesterol	rs10031010	A	G	0.184617	0.0138083	0.00246597	2.1e-08	5.74042e-05	31.3549
High density lipoprotein cholesterol	rs13137144	A	G	0.461454	0.0164073	0.00192431	1.5e-17	0.0001338	72.6983
High density lipoprotein cholesterol	rs71603401	G	A	0.136851	-0.0154721	0.00279889	3.2e-08	5.65539e-05	30.5581
High density lipoprotein cholesterol	rs73243877	G	A	0.168086	-0.0253693	0.00254909	2.5e-23	0.000179994	99.0482
High density lipoprotein cholesterol	rs2098918	T	C	0.45513	0.0118698	0.00191595	5.8e-10	6.98788e-05	38.3812
High density lipoprotein cholesterol	rs13111599	G	A	0.737196	0.0127921	0.00216664	3.5e-09	6.34057e-05	34.8586
High density lipoprotein cholesterol	rs1395221	T	G	0.397646	-0.0111888	0.00195359	1e-08	5.99716e-05	32.802
High density lipoprotein cholesterol	rs1055582	T	C	0.505231	0.0140251	0.00190973	2.1e-13	9.8341e-05	53.9347
High density lipoprotein cholesterol	rs13107325	T	C	0.074942	-0.080346	0.00362445	7e-109	0.000895061	491.41
High density lipoprotein cholesterol	rs62331150	T	G	0.205141	-0.0129532	0.00236408	4.3e-08	5.47176e-05	30.0213
High density lipoprotein cholesterol	rs13144151	G	A	0.850001	0.0178695	0.00270341	3.8e-11	8.14259e-05	43.6919
High density lipoprotein cholesterol	rs1349852	C	A	0.475293	0.0112127	0.00192565	5.8e-09	6.27088e-05	33.9052
High density lipoprotein cholesterol	rs6824451	A	G	0.464071	-0.0200444	0.00191167	1e-25	0.000199852	109.941
High density lipoprotein cholesterol	rs7665587	C	T	0.42208	0.0139886	0.00193372	4.7e-13	9.54643e-05	52.3313
High density lipoprotein cholesterol	rs4691379	T	C	0.318939	0.0118717	0.00204326	6.2e-09	6.12279e-05	33.7581
High density lipoprotein cholesterol	rs10053349	C	T	0.390258	0.0120071	0.00195336	7.9e-10	6.86126e-05	37.7843
High density lipoprotein cholesterol	rs2910949	G	T	0.354888	0.0133996	0.00199892	2e-11	8.22129e-05	44.9358
High density lipoprotein cholesterol	rs2307111	C	T	0.394924	0.0190053	0.0019521	2.1e-22	0.000172625	94.7862
High density lipoprotein cholesterol	rs2963468	G	A	0.235297	-0.0196653	0.00226256	3.6e-18	0.000139168	75.5442
High density lipoprotein cholesterol	rs7725218	A	G	0.338422	-0.0122469	0.00201433	1.2e-09	6.71617e-05	36.965
High density lipoprotein cholesterol	rs1862205	A	G	0.404725	0.0113186	0.00194381	5.8e-09	6.17295e-05	33.9061
High density lipoprotein cholesterol	rs454968	C	T	0.644812	0.0110337	0.00199469	3.2e-08	5.57653e-05	30.5979
High density lipoprotein cholesterol	rs32578	A	G	0.309015	0.0133235	0.00206513	1.1e-10	7.5808e-05	41.6238
High density lipoprotein cholesterol	rs138354839	A	C	0.015099	-0.060325	0.00841064	7.4e-13	0.000108234	51.4442
High density lipoprotein cholesterol	rs116006942	A	G	0.060798	-0.02987	0.00403491	1.3e-13	0.000101894	54.8028
High density lipoprotein cholesterol	rs115912456	G	A	0.041265	0.028084	0.0047884	4.5e-09	6.24063e-05	34.3983
High density lipoprotein cholesterol	rs1045241	T	C	0.271252	0.0164171	0.00215576	2.6e-14	0.000106555	57.9952
High density lipoprotein cholesterol	rs9327468	A	C	0.755398	-0.0148994	0.00221907	1.9e-11	8.20358e-05	45.0812
High density lipoprotein cholesterol	rs2339234	A	G	0.683004	-0.0118996	0.00205717	7.3e-09	6.13157e-05	33.4599
High density lipoprotein cholesterol	rs188502504	C	T	0.03643	-0.0316669	0.00510538	5.6e-10	7.04018e-05	38.4729
High density lipoprotein cholesterol	rs254562	G	A	0.409277	-0.0114752	0.00194192	3.4e-09	6.36725e-05	34.9187
High density lipoprotein cholesterol	rs2814982	T	C	0.102216	-0.0275938	0.00314209	1.6e-18	0.000139747	77.1233
High density lipoprotein cholesterol	rs6939861	A	G	0.261916	-0.0141972	0.00219368	9.7e-11	7.79297e-05	41.885
High density lipoprotein cholesterol	rs968050	T	C	0.48238	0.0136601	0.00190807	8.1e-13	9.31833e-05	51.253
High density lipoprotein cholesterol	rs62428831	C	T	0.141547	0.0178151	0.00275536	1e-10	7.71301e-05	41.8042
High density lipoprotein cholesterol	rs1281959	G	C	0.525716	0.0146574	0.00190666	1.5e-14	0.000107136	59.0973
High density lipoprotein cholesterol	rs1240820	A	G	0.293164	0.0131835	0.00210043	3.5e-10	7.20312e-05	39.3954
High density lipoprotein cholesterol	rs36057735	G	C	0.199089	-0.0302136	0.00238679	1e-36	0.000291116	160.242
High density lipoprotein cholesterol	rs635769	C	T	0.628046	0.0197069	0.00196961	1.4e-23	0.000181446	100.11
High density lipoprotein cholesterol	rs41272086	A	G	0.105505	-0.0567846	0.00310319	8.5e-75	0.000608614	334.845
High density lipoprotein cholesterol	rs9465693	A	C	0.304872	-0.0121004	0.00208231	6.2e-09	6.206e-05	33.7683
High density lipoprotein cholesterol	rs6934962	T	C	0.40151	0.0161905	0.00194099	7.3e-17	0.000125981	69.5783
High density lipoprotein cholesterol	rs2750411	G	T	0.4919	-0.0108405	0.0019091	1.4e-08	5.87428e-05	32.2434
High density lipoprotein cholesterol	rs75479205	G	A	0.189496	0.0138981	0.00243644	1.2e-08	5.9333e-05	32.5386
High density lipoprotein cholesterol	rs28746806	C	A	0.333604	0.0167023	0.00204471	3.1e-16	0.000124036	66.7251
High density lipoprotein cholesterol	rs147627829	A	G	0.043706	-0.0535763	0.00468184	2.5e-30	0.000239943	130.952
High density lipoprotein cholesterol	rs12205778	A	G	0.258895	0.0162321	0.00217549	8.6e-14	0.000101107	55.6718
High density lipoprotein cholesterol	rs998584	A	C	0.482733	-0.0341901	0.00190975	1.1e-71	0.000583784	320.515
High density lipoprotein cholesterol	rs2800710	C	T	0.51821	-0.0202674	0.00190382	1.8e-26	0.000205111	113.33
High density lipoprotein cholesterol	rs9347737	G	A	0.428295	-0.0134784	0.00194715	4.4e-12	8.89655e-05	47.9157
High density lipoprotein cholesterol	rs6460894	C	T	0.339247	-0.0121653	0.00201452	1.6e-09	6.63485e-05	36.4672
High density lipoprotein cholesterol	rs17138358	C	G	0.398392	-0.0272272	0.00194811	2.2e-44	0.000355353	195.335
High density lipoprotein cholesterol	rs201441	G	T	0.580679	-0.0109672	0.0019342	1.4e-08	5.85739e-05	32.1506
High density lipoprotein cholesterol	rs10233430	C	T	0.427019	-0.0204944	0.00192772	2.1e-26	0.000205536	113.027
High density lipoprotein cholesterol	rs55935382	A	C	0.32503	0.01764	0.00203822	4.9e-18	0.000136532	74.9023
High density lipoprotein cholesterol	rs73151974	T	C	0.144024	-0.0161895	0.00273371	3.2e-09	6.46239e-05	35.0721
High density lipoprotein cholesterol	rs1534696	A	C	0.540992	0.0166573	0.0019113	2.9e-18	0.0001378	75.9541
High density lipoprotein cholesterol	rs2098368	T	C	0.54591	-0.0116029	0.00192757	1.8e-09	6.67461e-05	36.2337
High density lipoprotein cholesterol	rs35493868	G	C	0.202024	0.0372262	0.00237772	3e-55	0.000446807	245.118
High density lipoprotein cholesterol	rs183906992	C	T	0.04275	0.0294539	0.00474735	5.5e-10	7.10031e-05	38.4931
High density lipoprotein cholesterol	rs77605964	A	G	0.226924	0.0170396	0.00227819	7.5e-14	0.000101871	55.9421
High density lipoprotein cholesterol	rs34940374	A	G	0.182973	-0.0170378	0.00247025	5.3e-12	8.67921e-05	47.5713
High density lipoprotein cholesterol	rs13235365	T	C	0.273616	0.0258181	0.00214379	2.1e-33	0.000264964	145.039
High density lipoprotein cholesterol	rs42125	G	A	0.023208	-0.0398667	0.0070049	1.3e-08	7.20594e-05	32.3904
High density lipoprotein cholesterol	rs12705595	A	G	0.37337	0.0110554	0.00198306	2.5e-08	5.71912e-05	31.0797
High density lipoprotein cholesterol	rs7794796	T	C	0.332335	-0.016879	0.00203772	1.2e-16	0.000126432	68.6127
High density lipoprotein cholesterol	rs9987289	G	A	0.908737	0.0872902	0.00329366	9.1e-155	0.00126385	702.382
High density lipoprotein cholesterol	rs75609851	A	G	0.010454	0.170089	0.00964674	1.4e-69	0.000598551	310.879
High density lipoprotein cholesterol	rs140064750	C	T	0.024546	-0.0440664	0.00634192	3.7e-12	9.29892e-05	48.2807
High density lipoprotein cholesterol	rs75662196	C	G	0.027941	0.0678721	0.00587239	6.7e-31	0.000250234	133.583
High density lipoprotein cholesterol	rs61596977	T	C	0.140363	-0.016225	0.00273721	3.1e-09	6.35283e-05	35.1361
High density lipoprotein cholesterol	rs2290866	T	C	0.253153	-0.0119226	0.00218189	4.6e-08	5.3751e-05	29.8591
High density lipoprotein cholesterol	rs7817574	C	T	0.185003	0.0331985	0.00243942	3.5e-42	0.000332355	185.21
High density lipoprotein cholesterol	rs330089	C	T	0.098081	0.0204692	0.00318925	1.4e-10	7.41283e-05	41.1931
High density lipoprotein cholesterol	rs79153732	T	C	0.017377	-0.0939759	0.00728238	4.2e-38	0.000301595	166.528
High density lipoprotein cholesterol	rs10504477	C	T	0.412192	-0.0150661	0.00193097	6.1e-15	0.000109993	60.8766
High density lipoprotein cholesterol	rs2247355	T	C	0.182679	0.0206138	0.00245873	5.1e-17	0.00012689	70.2901
High density lipoprotein cholesterol	rs6469605	T	C	0.568501	0.0316197	0.00191959	5.8e-61	0.00049052	271.33
High density lipoprotein cholesterol	rs343	A	C	0.08307	0.133778	0.00346421	1e-200	0.00272634	1491.29
High density lipoprotein cholesterol	rs308	G	T	0.020639	0.12651	0.00669305	1.1e-79	0.00064701	357.274
High density lipoprotein cholesterol	rs13269725	G	A	0.078342	-0.0259912	0.00353253	1.9e-13	9.75545e-05	54.1353
High density lipoprotein cholesterol	rs1431659	G	A	0.728463	0.0127918	0.00214104	2.3e-09	6.47336e-05	35.6955
High density lipoprotein cholesterol	rs4871603	T	C	0.653471	0.0360061	0.00199228	5.2e-73	0.000587149	326.626
High density lipoprotein cholesterol	rs61435086	C	T	0.012312	0.089343	0.00862169	3.7e-25	0.000194133	107.383
High density lipoprotein cholesterol	rs7826177	C	T	0.635428	0.0112399	0.00197917	1.4e-08	5.85335e-05	32.2522
High density lipoprotein cholesterol	rs72647336	A	G	0.056628	-0.0440494	0.00442834	2.6e-23	0.000207312	98.946
High density lipoprotein cholesterol	rs4875043	C	A	0.216821	-0.0149745	0.0023285	1.3e-10	7.61548e-05	41.3573
High density lipoprotein cholesterol	rs10108282	A	T	0.205724	0.0168525	0.00234262	6.3e-13	9.28143e-05	51.7517
High density lipoprotein cholesterol	rs75032664	G	C	0.012909	-0.0551041	0.00908791	1.3e-09	7.73834e-05	36.7654
High density lipoprotein cholesterol	rs142288236	T	C	0.01469	-0.0776969	0.00795635	1.6e-22	0.000174756	95.3629
High density lipoprotein cholesterol	rs80005209	G	T	0.029614	-0.144197	0.00563687	2.5e-144	0.00119504	654.39
High density lipoprotein cholesterol	rs4871624	G	T	0.286726	-0.020416	0.00211032	3.9e-22	0.000170488	93.5933
High density lipoprotein cholesterol	rs2297409	A	G	0.194635	-0.0333565	0.00240571	1e-43	0.000348823	192.254
High density lipoprotein cholesterol	rs1125873	T	A	0.492135	0.0159741	0.00192237	9.6e-17	0.000127554	69.0492
High density lipoprotein cholesterol	rs10119644	A	T	0.493902	0.013468	0.00191042	1.8e-12	9.068e-05	49.6991
High density lipoprotein cholesterol	rs1411432	C	A	0.186415	-0.0139757	0.00245569	1.3e-08	5.92463e-05	32.3892
High density lipoprotein cholesterol	rs74500135	C	T	0.009847	0.0670758	0.010029	2.3e-11	8.7734e-05	44.7318
High density lipoprotein cholesterol	rs1412234	C	T	0.327133	-0.011989	0.00203583	3.9e-09	6.32775e-05	34.6803
High density lipoprotein cholesterol	rs7853377	G	A	0.216224	0.0152447	0.0023168	4.7e-11	7.87705e-05	43.2973
High density lipoprotein cholesterol	rs2417125	G	A	0.284014	-0.0131524	0.00211658	5.2e-10	7.03533e-05	38.6136
High density lipoprotein cholesterol	rs532436	A	G	0.184606	0.0231547	0.00245365	3.8e-21	0.000161407	89.0539
High density lipoprotein cholesterol	rs2520096	G	A	0.270192	0.0147205	0.00215114	7.7e-12	8.54587e-05	46.8282
High density lipoprotein cholesterol	rs7036107	G	A	0.51098	-0.0122524	0.00194377	2.9e-10	7.50245e-05	39.7331
High density lipoprotein cholesterol	rs12686780	T	C	0.174998	-0.0161688	0.00251034	1.2e-10	7.54873e-05	41.4849
High density lipoprotein cholesterol	rs2740488	C	A	0.265328	-0.0686515	0.00216181	1e-200	0.00183741	1008.47
High density lipoprotein cholesterol	rs147772065	C	G	0.034794	0.0288034	0.0052496	4.1e-08	5.57239e-05	30.1048
High density lipoprotein cholesterol	rs686030	A	C	0.858823	0.0498241	0.00273951	6.5e-74	0.000601972	330.775
High density lipoprotein cholesterol	rs2066714	C	T	0.128622	0.0465396	0.00284369	3.4e-60	0.000485509	267.843
High density lipoprotein cholesterol	rs11254464	C	T	0.423107	0.0127581	0.00193081	3.9e-11	7.94598e-05	43.6609
High density lipoprotein cholesterol	rs34045894	A	G	0.15624	-0.0172909	0.00262706	4.6e-11	7.88272e-05	43.3207
High density lipoprotein cholesterol	rs2804894	A	G	0.734831	0.0173063	0.0021841	2.3e-15	0.000116721	62.7861
High density lipoprotein cholesterol	rs7924036	T	G	0.503377	0.0138679	0.00190752	3.6e-13	9.61549e-05	52.8547
High density lipoprotein cholesterol	rs703966	A	G	0.418881	0.0156949	0.00193455	4.9e-16	0.000119923	65.8199
High density lipoprotein cholesterol	rs1970811	C	T	0.457743	-0.0116112	0.00191759	1.4e-09	6.69285e-05	36.6642
High density lipoprotein cholesterol	rs11009262	T	G	0.057318	-0.0233289	0.00409245	1.2e-08	5.88132e-05	32.4954
High density lipoprotein cholesterol	rs11239536	A	T	0.240967	0.0287501	0.00223129	5.5e-38	0.000302362	166.022
High density lipoprotein cholesterol	rs2068888	A	G	0.450441	0.0191803	0.0019152	1.3e-23	0.000182135	100.296
High density lipoprotein cholesterol	rs10786114	T	C	0.874851	0.0238735	0.00288231	1.2e-16	0.000124803	68.6042
High density lipoprotein cholesterol	rs2792751	C	T	0.725031	-0.0360998	0.0021336	3.2e-64	0.000519613	286.275
High density lipoprotein cholesterol	rs12781812	T	G	0.400915	0.0107203	0.00194289	3.4e-08	5.52058e-05	30.4451
High density lipoprotein cholesterol	rs12411732	A	G	0.145572	-0.0305779	0.00274115	6.8e-29	0.000232594	124.437
High density lipoprotein cholesterol	rs61884005	G	C	0.121445	0.0163406	0.00293002	2.4e-08	5.6979e-05	31.1025
High density lipoprotein cholesterol	rs559355	T	A	0.1573	-0.0349311	0.00261254	9e-41	0.000323487	178.772
High density lipoprotein cholesterol	rs117847213	G	A	0.040812	0.0295589	0.0048659	1.2e-09	6.84066e-05	36.902
High density lipoprotein cholesterol	rs59781045	T	C	0.068117	0.074037	0.0037879	4.5e-85	0.000695896	382.033
High density lipoprotein cholesterol	rs17309930	A	C	0.205132	-0.0218885	0.00235533	1.5e-20	0.000156239	86.3631
High density lipoprotein cholesterol	rs2302263	T	C	0.088695	-0.0364373	0.00335268	1.6e-27	0.000214627	118.116
High density lipoprotein cholesterol	rs11021232	C	T	0.18096	-0.0167378	0.00248678	1.7e-11	8.30452e-05	45.3025
High density lipoprotein cholesterol	rs964184	C	G	0.866364	0.10544	0.00279456	1e-200	0.00257433	1423.59
High density lipoprotein cholesterol	rs141469619	G	A	0.009879	-0.203479	0.0101857	8.7e-89	0.000809973	399.078
High density lipoprotein cholesterol	rs4614	G	A	0.406222	-0.0178217	0.00193829	3.8e-20	0.00015322	84.5397
High density lipoprotein cholesterol	rs16928809	A	G	0.093089	-0.0262633	0.00329991	1.7e-15	0.000116464	63.3424
High density lipoprotein cholesterol	rs12575456	A	G	0.321829	0.0445866	0.00203342	1.4e-106	0.000867767	480.789
High density lipoprotein cholesterol	rs117762989	T	C	0.043022	-0.0268923	0.00468314	9.3e-09	5.95495e-05	32.9748
High density lipoprotein cholesterol	rs4930352	T	G	0.494128	0.0161709	0.00193852	7.3e-17	0.000130731	69.587
High density lipoprotein cholesterol	rs117291242	T	C	0.036567	-0.0315912	0.00506695	4.5e-10	7.03191e-05	38.8722
High density lipoprotein cholesterol	rs79634051	C	G	0.028177	0.0392148	0.00574877	9e-12	8.42194e-05	46.5318
High density lipoprotein cholesterol	rs564832	C	T	0.315005	-0.011708	0.00205455	1.2e-08	5.91562e-05	32.4737
High density lipoprotein cholesterol	rs10750766	A	C	0.709866	-0.0185663	0.00209928	9.2e-19	0.000141989	78.2186
High density lipoprotein cholesterol	rs2155220	T	C	0.437951	-0.0105204	0.00191315	3.8e-08	5.44872e-05	30.2389
High density lipoprotein cholesterol	rs11218738	A	G	0.249489	0.0234498	0.00219817	1.4e-26	0.000205929	113.804
High density lipoprotein cholesterol	rs174566	G	A	0.350061	-0.0562241	0.00199551	1.2e-174	0.00143844	793.848
High density lipoprotein cholesterol	rs10774439	A	G	0.814891	0.020513	0.00248318	1.4e-16	0.000126945	68.2405
High density lipoprotein cholesterol	rs11045171	G	A	0.197605	0.0283661	0.00240558	4.3e-32	0.000255162	139.046
High density lipoprotein cholesterol	rs7316878	C	T	0.43366	0.0115056	0.00201679	1.2e-08	6.50242e-05	32.546
High density lipoprotein cholesterol	rs2645979	A	G	0.357369	0.0114281	0.00198606	8.7e-09	5.99869e-05	33.1103
High density lipoprotein cholesterol	rs12229011	T	C	0.097467	-0.0259933	0.00322614	7.8e-16	0.00011887	64.9167
High density lipoprotein cholesterol	rs7488780	C	G	0.204263	0.0145459	0.00237104	8.5e-10	6.87813e-05	37.636
High density lipoprotein cholesterol	rs58298943	T	C	0.084318	0.0201986	0.00342748	3.8e-09	6.29996e-05	34.729
High density lipoprotein cholesterol	rs61352607	T	G	0.240851	0.0306111	0.00222442	4.4e-43	0.00034266	189.376
High density lipoprotein cholesterol	rs3184504	C	T	0.517322	0.0265387	0.00190452	3.9e-44	0.000351729	194.173
High density lipoprotein cholesterol	rs3924313	A	G	0.322221	-0.0239168	0.00204761	1.6e-31	0.000249849	136.431
High density lipoprotein cholesterol	rs58123204	G	A	0.153445	-0.0184574	0.00264401	2.9e-12	8.85073e-05	48.7321
High density lipoprotein cholesterol	rs921919	A	G	0.669162	-0.041665	0.00206455	1.4e-90	0.000768634	407.279
High density lipoprotein cholesterol	rs113740515	A	G	0.209452	0.0377752	0.00233951	1.2e-58	0.000472559	260.714
High density lipoprotein cholesterol	rs11171710	A	G	0.44814	-0.0114694	0.00192933	2.8e-09	6.5066e-05	35.3401
High density lipoprotein cholesterol	rs111363680	T	C	0.031354	0.0328171	0.00592877	3.1e-08	6.54167e-05	30.6388
High density lipoprotein cholesterol	rs9604045	T	G	0.253572	0.0175151	0.00228914	2e-14	0.00011613	58.5437
High density lipoprotein cholesterol	rs150861794	T	C	0.018301	-0.0446978	0.00759758	4e-09	7.17886e-05	34.6116
High density lipoprotein cholesterol	rs76428106	C	T	0.01297	-0.0624148	0.00878921	1.2e-12	9.97414e-05	50.4284
High density lipoprotein cholesterol	rs117230571	G	A	0.076958	-0.0266417	0.00363105	2.2e-13	0.000100839	53.8343
High density lipoprotein cholesterol	rs549058	T	G	0.120319	0.0171095	0.00293694	5.7e-09	6.19675e-05	33.9379
High density lipoprotein cholesterol	rs367677	G	A	0.239995	0.0166703	0.00224786	1.2e-13	0.000101376	54.9982
High density lipoprotein cholesterol	rs8014289	G	A	0.562282	0.0151048	0.00192712	4.6e-15	0.000112307	61.4345
High density lipoprotein cholesterol	rs17124112	A	C	0.07993	-0.020798	0.00352939	3.8e-09	6.36215e-05	34.7251
High density lipoprotein cholesterol	rs1760940	C	A	0.24702	0.0121791	0.0022157	3.9e-08	5.51793e-05	30.214
High density lipoprotein cholesterol	rs4899251	T	C	0.942012	-0.0232048	0.0041399	2.1e-08	5.88275e-05	31.4178
High density lipoprotein cholesterol	rs7158166	C	T	0.593856	0.0140932	0.00195101	5.1e-13	9.58099e-05	52.1795
High density lipoprotein cholesterol	rs1955512	A	G	0.575802	0.0109986	0.00197003	2.4e-08	5.90944e-05	31.1694
High density lipoprotein cholesterol	rs13379043	C	T	0.28042	0.0198764	0.00216717	4.7e-20	0.000159439	84.1181
High density lipoprotein cholesterol	rs2498786	G	C	0.615979	-0.0254741	0.00196826	2.6e-38	0.000307007	167.507
High density lipoprotein cholesterol	rs10162642	A	G	0.211684	-0.0479223	0.0023419	4.6e-93	0.000766467	418.734
High density lipoprotein cholesterol	rs1270076	G	A	0.776823	0.014345	0.00228637	3.5e-10	7.13514e-05	39.3648
High density lipoprotein cholesterol	rs4074448	A	G	0.589254	0.015131	0.00196355	1.3e-14	0.000110826	59.3815
High density lipoprotein cholesterol	rs7170463	G	A	0.311432	0.018911	0.0020591	4.2e-20	0.00015338	84.3479
High density lipoprotein cholesterol	rs150844304	C	A	0.025907	-0.090543	0.00599215	1.4e-51	0.000413768	228.32
High density lipoprotein cholesterol	rs11631178	C	T	0.103811	0.0211366	0.0031235	1.3e-11	8.31272e-05	45.7917
High density lipoprotein cholesterol	rs28362901	A	C	0.088332	-0.0238891	0.00336295	1.2e-12	9.19146e-05	50.4613
High density lipoprotein cholesterol	rs28510484	C	G	0.170462	-0.0154472	0.00253932	1.2e-09	6.74828e-05	37.0054
High density lipoprotein cholesterol	rs3814883	T	C	0.482467	-0.0153035	0.00189151	5.9e-16	0.000116955	65.4582
High density lipoprotein cholesterol	rs4784709	A	T	0.959159	-0.0747244	0.00477284	3e-55	0.000437464	245.116
High density lipoprotein cholesterol	rs112233856	G	A	0.028541	-0.0528133	0.00579493	8e-20	0.000154671	83.0597
High density lipoprotein cholesterol	rs55781197	G	A	0.115034	0.0587349	0.00295144	4e-88	0.000702385	396.027
High density lipoprotein cholesterol	rs12928099	A	C	0.29612	0.0214263	0.00206787	3.7e-25	0.000191377	107.361
High density lipoprotein cholesterol	rs113966472	A	G	0.032408	0.0324769	0.00554864	4.8e-09	6.61491e-05	34.2591
High density lipoprotein cholesterol	rs7186799	C	A	0.437388	-0.0220239	0.00190185	5.2e-31	0.000238723	134.102
High density lipoprotein cholesterol	rs71647892	C	T	0.011842	-0.0629378	0.00871711	5.2e-13	9.27053e-05	52.1288
High density lipoprotein cholesterol	rs2925979	C	T	0.699999	0.037299	0.00205659	1.6e-73	0.000584312	328.927
High density lipoprotein cholesterol	rs9933509	C	T	0.413899	-0.0140121	0.00191313	2.4e-13	9.52584e-05	53.6435
High density lipoprotein cholesterol	rs75152587	T	G	0.012738	-0.0944291	0.00849948	1.1e-28	0.000224272	123.432
High density lipoprotein cholesterol	rs9989419	G	A	0.605917	0.143765	0.00192633	1e-200	0.00987045	5569.87
High density lipoprotein cholesterol	rs140164052	A	G	0.031786	-0.0417453	0.00540785	1.2e-14	0.000107264	59.589
High density lipoprotein cholesterol	rs12926854	G	A	0.269909	0.0122457	0.00213341	9.5e-09	5.91006e-05	32.9472
High density lipoprotein cholesterol	rs11640494	A	G	0.456655	-0.015349	0.00189969	6.5e-16	0.000116911	65.2822
High density lipoprotein cholesterol	rs79600951	G	C	0.092057	-0.106795	0.00325908	1e-200	0.00190655	1073.77
High density lipoprotein cholesterol	rs116857878	T	C	0.020363	0.0482826	0.00697677	4.5e-12	9.30076e-05	47.893
High density lipoprotein cholesterol	rs9916613	A	T	0.356493	-0.0133119	0.00199143	2.3e-11	8.13045e-05	44.6838
High density lipoprotein cholesterol	rs34138141	T	G	0.280655	-0.0175318	0.00212461	1.6e-16	0.000124106	68.0918
High density lipoprotein cholesterol	rs145947882	C	A	0.026042	-0.164935	0.00609907	4.7e-161	0.00137997	731.305
High density lipoprotein cholesterol	rs112001035	A	G	0.060492	-0.0466304	0.00408312	3.3e-30	0.000247153	130.423
High density lipoprotein cholesterol	rs7218647	A	G	0.559041	0.0109209	0.00192614	1.4e-08	5.88015e-05	32.1471
High density lipoprotein cholesterol	rs141062196	A	G	0.194436	-0.0188553	0.00241089	5.2e-15	0.000111371	61.1663
High density lipoprotein cholesterol	rs4969141	T	C	0.489676	0.0296373	0.00191152	3.2e-54	0.000438998	240.392
High density lipoprotein cholesterol	rs3027167	T	C	0.682038	-0.0124258	0.00205083	1.4e-09	6.69673e-05	36.7104
High density lipoprotein cholesterol	rs9904004	G	A	0.060744	-0.0302694	0.00400552	4.1e-14	0.00010455	57.1071
High density lipoprotein cholesterol	rs2586116	G	C	0.259435	-0.0162577	0.00217179	7.1e-14	0.000101564	56.038
High density lipoprotein cholesterol	rs3794752	C	T	0.280634	0.0128326	0.00213876	2e-09	6.6489e-05	36.0002
High density lipoprotein cholesterol	rs8081548	A	T	0.658521	0.01845	0.00202095	6.9e-20	0.000153093	83.3454
High density lipoprotein cholesterol	rs56017932	C	G	0.20048	0.015477	0.00268496	8.2e-09	7.67899e-05	33.2275
High density lipoprotein cholesterol	rs73455693	A	G	0.037231	0.0280646	0.00510538	3.9e-08	5.64644e-05	30.2177
High density lipoprotein cholesterol	rs2435307	T	C	0.48634	0.0162767	0.00190927	1.5e-17	0.000132367	72.6772
High density lipoprotein cholesterol	rs77960347	G	A	0.013349	0.290966	0.00830188	1e-200	0.00223011	1228.38
High density lipoprotein cholesterol	rs8086351	G	C	0.824212	0.0839587	0.0025068	1e-200	0.00204263	1121.74
High density lipoprotein cholesterol	rs11664369	T	C	0.267061	-0.0229777	0.00215861	1.8e-26	0.000206691	113.309
High density lipoprotein cholesterol	rs983663	G	A	0.251682	-0.0143608	0.0022075	7.7e-11	7.76829e-05	42.321
High density lipoprotein cholesterol	rs150237291	C	T	0.021799	0.0453058	0.00656295	5.1e-12	8.75391e-05	47.6551
High density lipoprotein cholesterol	rs680321	C	T	0.456556	0.0108517	0.00191658	1.5e-08	5.84352e-05	32.0584
High density lipoprotein cholesterol	rs2298624	T	C	0.132532	0.0300361	0.00280916	1.1e-26	0.000207439	114.323
High density lipoprotein cholesterol	rs3745683	A	G	0.074638	-0.0546353	0.00362928	3.2e-51	0.000412333	226.624
High density lipoprotein cholesterol	rs429358	C	T	0.154325	-0.0756554	0.00263871	8.71e-181	0.001494	822.047
High density lipoprotein cholesterol	rs12462109	T	C	0.287067	-0.0159539	0.00210812	3.8e-14	0.000104183	57.2721
High density lipoprotein cholesterol	rs367070	G	A	0.225571	0.0417949	0.00228709	1.3e-74	0.000610297	333.949
High density lipoprotein cholesterol	rs554146	C	A	0.704992	0.0127257	0.00211531	1.8e-09	6.73614e-05	36.1922
High density lipoprotein cholesterol	rs62117487	G	A	0.057038	0.0457487	0.00411744	1.1e-28	0.000225137	123.453
High density lipoprotein cholesterol	rs116843064	A	G	0.019327	0.206178	0.0069176	3.4e-195	0.0016114	888.329
High density lipoprotein cholesterol	rs62102718	T	A	0.286413	-0.0236953	0.0021125	3.4e-29	0.000229506	125.815
High density lipoprotein cholesterol	rs4803773	G	A	0.498722	0.0400846	0.00199508	8.7e-90	0.000803382	403.677
High density lipoprotein cholesterol	rs7251640	C	T	0.194019	0.0141902	0.00242811	5.1e-09	6.29761e-05	34.1539
High density lipoprotein cholesterol	rs2965169	C	A	0.388738	0.0120831	0.00195448	6.3e-10	6.93859e-05	38.2203
High density lipoprotein cholesterol	rs144311893	T	C	0.022086	0.0809615	0.0066916	1.1e-33	0.000283142	146.385
High density lipoprotein cholesterol	rs1132274	A	C	0.154029	-0.0217809	0.00263979	1.6e-16	0.000123634	68.079
High density lipoprotein cholesterol	rs6018652	A	G	0.792888	0.0259271	0.0023605	4.6e-28	0.000220778	120.642
High density lipoprotein cholesterol	rs6123685	A	G	0.254745	0.0159783	0.0021911	3e-13	9.69397e-05	53.1786
High density lipoprotein cholesterol	rs144033177	C	A	0.015822	-0.05557	0.0078389	1.4e-12	9.61714e-05	50.254
High density lipoprotein cholesterol	rs150224153	T	C	0.029665	-0.0934689	0.00575879	3.1e-59	0.000502956	263.434
High density lipoprotein cholesterol	rs77767539	A	G	0.014299	0.0452639	0.00821382	3.6e-08	5.77544e-05	30.3678
High density lipoprotein cholesterol	rs6066148	C	G	0.259964	0.0133124	0.00218121	1e-09	6.81881e-05	37.2493
High density lipoprotein cholesterol	rs6059958	T	C	0.170742	0.0146541	0.00255516	9.7e-09	6.08105e-05	32.8914
High density lipoprotein cholesterol	rs6142206	A	G	0.42072	-0.0161106	0.00193468	8.3e-17	0.000126513	69.3434
High density lipoprotein cholesterol	rs6073958	C	T	0.198804	-0.0609299	0.00239207	4.1e-143	0.00118265	648.803
High density lipoprotein cholesterol	rs6075860	A	G	0.56549	-0.0128	0.00192763	3.1e-11	8.05146e-05	44.0933
High density lipoprotein cholesterol	rs76602912	C	T	0.023789	-0.0434476	0.00626364	4e-12	8.76761e-05	48.1147
High density lipoprotein cholesterol	rs407133	C	G	0.558791	-0.0105618	0.00193239	4.6e-08	5.50047e-05	29.8735
High density lipoprotein cholesterol	rs235314	T	C	0.532212	-0.0177425	0.00191993	2.4e-20	0.000156745	85.4002
High density lipoprotein cholesterol	rs7281183	A	G	0.737142	-0.01272	0.00218963	6.3e-09	6.27013e-05	33.7468
High density lipoprotein cholesterol	rs2236464	C	T	0.212102	-0.0155836	0.00235595	3.7e-11	8.11672e-05	43.7526
High density lipoprotein cholesterol	rs3746915	G	A	0.580939	0.0108813	0.00194098	2.1e-08	5.765e-05	31.4282
High density lipoprotein cholesterol	rs2256609	G	A	0.189238	-0.0328881	0.00244058	2.2e-41	0.000331902	181.59
High density lipoprotein cholesterol	rs133015	G	C	0.440063	0.0205993	0.00192854	1.2e-26	0.000209117	114.09
High density lipoprotein cholesterol	rs9622830	G	C	0.354212	-0.0163821	0.00199965	2.6e-16	0.000122779	67.1168
High density lipoprotein cholesterol	rs460428	C	T	0.230673	-0.0143462	0.00226779	2.5e-10	7.30485e-05	40.0192
Low density lipoprotein cholesterol	rs115458560	C	T	0.018563	-0.0503391	0.0077049	6.4e-11	9.23318e-05	42.6852
Low density lipoprotein cholesterol	rs6667939	T	C	0.71867	0.0153061	0.00232969	5e-11	9.47337e-05	43.1651
Low density lipoprotein cholesterol	rs12078100	G	C	0.623087	0.0131127	0.00214876	1e-09	8.07614e-05	37.2399
Low density lipoprotein cholesterol	rs114165349	C	G	0.023172	0.056229	0.00695521	6.2e-16	0.000143131	65.3582
Low density lipoprotein cholesterol	rs140584594	G	A	0.730069	-0.01433	0.00232961	7.7e-10	8.09355e-05	37.8378
Low density lipoprotein cholesterol	rs1183851	C	T	0.395544	0.024377	0.00213943	4.5e-30	0.000284152	129.827
Low density lipoprotein cholesterol	rs6680227	A	G	0.035237	-0.0746581	0.00563322	4.3e-40	0.000378969	175.647
Low density lipoprotein cholesterol	rs2642438	G	A	0.702657	0.0253218	0.00227308	8e-29	0.000267929	124.097
Low density lipoprotein cholesterol	rs28631087	C	T	0.21274	-0.0161901	0.0025459	2e-10	8.78004e-05	40.4405
Low density lipoprotein cholesterol	rs880315	C	T	0.34024	-0.0152225	0.00220678	5.3e-12	0.000104034	47.5832
Low density lipoprotein cholesterol	rs55637835	T	C	0.120881	-0.0187129	0.00324835	8.4e-09	7.44248e-05	33.1861
Low density lipoprotein cholesterol	rs11591147	T	G	0.017468	-0.348456	0.00793088	1e-200	0.00416789	1930.43
Low density lipoprotein cholesterol	rs472495	T	G	0.648959	0.0425743	0.00218093	7.3e-85	0.000825848	381.076
Low density lipoprotein cholesterol	rs4970834	T	C	0.186642	-0.105303	0.00268179	1e-200	0.00336669	1541.81
Low density lipoprotein cholesterol	rs556107	T	C	0.523338	0.0351712	0.00208846	1.2e-63	0.000617159	283.61
Low density lipoprotein cholesterol	rs1556562	T	G	0.790033	0.0190249	0.00248903	2.1e-14	0.00012008	58.4231
Low density lipoprotein cholesterol	rs10910476	T	C	0.555163	0.0123938	0.00210193	3.7e-09	7.58683e-05	34.7674
Low density lipoprotein cholesterol	rs12471768	C	T	0.704119	0.0135999	0.00228112	2.5e-09	7.70663e-05	35.5447
Low density lipoprotein cholesterol	rs6732741	A	T	0.119324	-0.0280985	0.00322423	2.9e-18	0.000165936	75.9476
Low density lipoprotein cholesterol	rs6709904	G	A	0.112585	-0.043441	0.00329601	1.1e-39	0.000377083	173.709
Low density lipoprotein cholesterol	rs4666384	G	A	0.678914	-0.016633	0.00224003	1.1e-13	0.000120617	55.1358
Low density lipoprotein cholesterol	rs934197	A	G	0.33544	0.0832348	0.00220298	1e-200	0.00308879	1427.54
Low density lipoprotein cholesterol	rs7562734	C	G	0.322299	-0.0201126	0.00222879	1.8e-19	0.000176711	81.4326
Low density lipoprotein cholesterol	rs150474434	A	G	0.101353	-0.0347623	0.00347063	1.3e-23	0.000220127	100.323
Low density lipoprotein cholesterol	rs17050272	A	G	0.409275	-0.0205597	0.00211549	2.5e-22	0.000204392	94.4521
Low density lipoprotein cholesterol	rs7569317	C	T	0.530638	0.017881	0.00208232	8.9e-18	0.000159265	73.7375
Low density lipoprotein cholesterol	rs56236159	G	T	0.13149	0.0177139	0.00307979	8.8e-09	7.16681e-05	33.0816
Low density lipoprotein cholesterol	rs4954192	T	C	0.373474	0.0146629	0.00213654	6.7e-12	0.000100617	47.0997
Low density lipoprotein cholesterol	rs2287622	G	A	0.602794	-0.0211572	0.00212931	2.9e-23	0.000214354	98.7276
Low density lipoprotein cholesterol	rs1250258	T	C	0.736649	0.0137745	0.00236771	6e-09	7.36169e-05	33.845
Low density lipoprotein cholesterol	rs11568318	A	C	0.066246	0.0256951	0.00417849	7.8e-10	8.16813e-05	37.8148
Low density lipoprotein cholesterol	rs1260326	C	T	0.604443	-0.0347299	0.00212546	5.1e-60	0.000576768	266.994
Low density lipoprotein cholesterol	rs6544713	C	T	0.676864	-0.0537152	0.00222274	5e-129	0.00126215	584.006
Low density lipoprotein cholesterol	rs13076933	G	T	0.259454	-0.020994	0.00239027	1.6e-18	0.000169369	77.143
Low density lipoprotein cholesterol	rs9832727	G	C	0.339636	-0.0147604	0.00220388	2.1e-11	9.7729e-05	44.856
Low density lipoprotein cholesterol	rs9834932	G	A	0.08883	-0.0322172	0.00366408	1.5e-18	0.000168021	77.3118
Low density lipoprotein cholesterol	rs71311871	G	A	0.083052	-0.0283073	0.00378458	7.5e-14	0.000122045	55.945
Low density lipoprotein cholesterol	rs9289196	C	T	0.173786	0.0173702	0.00275673	3e-10	8.66457e-05	39.7028
Low density lipoprotein cholesterol	rs113177823	A	G	0.054136	-0.0411737	0.00466039	1e-18	0.000173614	78.054
Low density lipoprotein cholesterol	rs3732359	A	G	0.78012	-0.0173556	0.00252038	5.7e-12	0.000103337	47.4184
Low density lipoprotein cholesterol	rs13121616	G	A	0.693553	0.0128507	0.00226135	1.3e-08	7.0197e-05	32.2937
Low density lipoprotein cholesterol	rs9884390	C	T	0.234121	0.0251489	0.00249163	5.9e-24	0.000226813	101.876
Low density lipoprotein cholesterol	rs1229984	C	T	0.972799	0.0525797	0.00633356	1e-16	0.00014631	68.9192
Low density lipoprotein cholesterol	rs990619	G	C	0.523638	-0.0118015	0.00208525	1.5e-08	6.94821e-05	32.0301
Low density lipoprotein cholesterol	rs13108218	G	A	0.614867	-0.0177871	0.0021598	1.8e-16	0.000149842	67.824
Low density lipoprotein cholesterol	rs11099097	T	C	0.291333	-0.0181876	0.00230231	2.8e-15	0.000136588	62.4055
Low density lipoprotein cholesterol	rs13107325	T	C	0.074895	-0.0248331	0.00396439	3.8e-10	8.54547e-05	39.2382
Low density lipoprotein cholesterol	rs12916	C	T	0.400537	0.0621175	0.00212705	1.7e-187	0.00185295	852.85
Low density lipoprotein cholesterol	rs146433259	T	C	0.011736	-0.0569699	0.0103828	4.1e-08	7.5286e-05	30.1066
Low density lipoprotein cholesterol	rs28590710	A	G	0.196791	-0.017618	0.00274759	1.4e-10	9.81244e-05	41.1159
Low density lipoprotein cholesterol	rs7734476	A	G	0.550077	0.0187595	0.00209401	3.3e-19	0.000174194	80.2574
Low density lipoprotein cholesterol	rs6874202	C	T	0.634269	0.032331	0.00216292	1.6e-50	0.000484957	223.438
Low density lipoprotein cholesterol	rs116734477	T	C	0.040837	-0.0473368	0.0052819	3.2e-19	0.000175539	80.3188
Low density lipoprotein cholesterol	rs3104412	G	A	0.451531	-0.0189061	0.00209423	1.8e-19	0.000177041	81.4995
Low density lipoprotein cholesterol	rs2745353	T	C	0.5181	0.0126963	0.00208336	1.1e-09	8.04924e-05	37.1386
Low density lipoprotein cholesterol	rs7776054	G	A	0.261313	-0.0162316	0.00237493	8.2e-12	0.000101712	46.7112
Low density lipoprotein cholesterol	rs12208357	T	C	0.070102	0.0569843	0.00409617	5.4e-44	0.000423356	193.533
Low density lipoprotein cholesterol	rs146534110	T	G	0.013304	0.0680211	0.00910045	7.8e-14	0.000121474	55.8678
Low density lipoprotein cholesterol	rs118039278	A	G	0.078672	0.0835056	0.00388533	1.8e-102	0.00101087	461.929
Low density lipoprotein cholesterol	rs7746081	A	G	0.304113	-0.0234725	0.00226701	4e-25	0.000233197	107.204
Low density lipoprotein cholesterol	rs9496567	A	G	0.243458	-0.0174316	0.00243272	7.8e-13	0.000111934	51.3441
Low density lipoprotein cholesterol	rs79220007	C	T	0.076135	-0.057338	0.00392142	2e-48	0.000462496	213.795
Low density lipoprotein cholesterol	rs3823376	T	C	0.502179	0.0172774	0.0020812	1e-16	0.000149251	68.9174
Low density lipoprotein cholesterol	rs34568880	T	C	0.013313	0.0560827	0.00908804	6.8e-10	8.2631e-05	38.0818
Low density lipoprotein cholesterol	rs3822855	T	G	0.40166	0.0178418	0.00212447	4.5e-17	0.000153008	70.5304
Low density lipoprotein cholesterol	rs117733303	G	A	0.018422	0.0838178	0.00773844	2.4e-27	0.000254076	117.318
Low density lipoprotein cholesterol	rs2820226	A	G	0.451903	-0.012864	0.00209731	8.6e-10	8.19756e-05	37.6207
Low density lipoprotein cholesterol	rs9471968	G	A	0.545696	-0.0116148	0.00209345	2.9e-08	6.68884e-05	30.7821
Low density lipoprotein cholesterol	rs869412	C	T	0.225684	-0.0142314	0.00250093	1.3e-08	7.07855e-05	32.3811
Low density lipoprotein cholesterol	rs28406917	T	C	0.427624	0.0119057	0.00211433	1.8e-08	6.93878e-05	31.7077
Low density lipoprotein cholesterol	rs56130071	C	G	0.216984	0.0331798	0.00253796	4.7e-39	0.00037409	170.914
Low density lipoprotein cholesterol	rs61003864	C	T	0.187128	0.0155966	0.00267616	5.6e-09	7.40033e-05	33.9653
Low density lipoprotein cholesterol	rs60612724	G	A	0.038647	0.0323852	0.00541912	2.3e-09	7.79331e-05	35.7138
Low density lipoprotein cholesterol	rs111338114	G	A	0.05601	-0.0287743	0.00492283	5.1e-09	8.75533e-05	34.1649
Low density lipoprotein cholesterol	rs10231941	C	T	0.177717	0.0198565	0.00272709	3.3e-13	0.000115235	53.0159
Low density lipoprotein cholesterol	rs4148826	C	T	0.18045	-0.0157917	0.0027233	6.7e-09	7.37599e-05	33.6253
Low density lipoprotein cholesterol	rs2073547	G	A	0.184007	0.0355498	0.00267287	2.3e-40	0.000379512	176.896
Low density lipoprotein cholesterol	rs117139027	A	G	0.017594	-0.0571106	0.00792993	5.9e-13	0.000112751	51.8674
Low density lipoprotein cholesterol	rs28615248	C	T	0.196095	0.0184347	0.00263568	2.7e-12	0.000107145	48.92
Low density lipoprotein cholesterol	rs4738684	G	A	0.664652	-0.0315439	0.00220937	3e-46	0.000443558	203.842
Low density lipoprotein cholesterol	rs55831924	T	C	0.361448	0.0156761	0.0021829	6.9e-13	0.000113435	51.5713
Low density lipoprotein cholesterol	rs1350559	G	C	0.401347	0.0137824	0.00213685	1.1e-10	9.12798e-05	41.6008
Low density lipoprotein cholesterol	rs2737265	G	A	0.28046	-0.0202743	0.002322	2.5e-18	0.0001659	76.2373
Low density lipoprotein cholesterol	rs28601761	G	C	0.418688	-0.0620105	0.00213624	2.9e-185	0.0018718	842.617
Low density lipoprotein cholesterol	rs9987289	G	A	0.908808	0.0453824	0.00362169	5.1e-36	0.000341377	157.019
Low density lipoprotein cholesterol	rs34265667	A	G	0.033987	-0.0320529	0.00575731	2.6e-08	6.74622e-05	30.9953
Low density lipoprotein cholesterol	rs28814720	G	A	0.519766	0.0121747	0.00215073	1.5e-08	7.39958e-05	32.0439
Low density lipoprotein cholesterol	rs10448340	G	T	0.319765	-0.0150594	0.00223737	1.7e-11	9.86587e-05	45.3043
Low density lipoprotein cholesterol	rs2519093	T	C	0.18451	0.0557289	0.0026865	1.4e-95	0.000934608	430.316
Low density lipoprotein cholesterol	rs3780181	G	A	0.067627	-0.0278983	0.00418323	2.6e-11	9.81511e-05	44.4766
Low density lipoprotein cholesterol	rs6475606	T	C	0.48447	-0.0202689	0.00208367	2.3e-22	0.000205216	94.6243
Low density lipoprotein cholesterol	rs6560499	A	G	0.576007	-0.0122028	0.00212189	8.9e-09	7.27337e-05	33.073
Low density lipoprotein cholesterol	rs2066714	C	T	0.128775	0.0210151	0.00310964	1.4e-11	9.90957e-05	45.6712
Low density lipoprotein cholesterol	rs2740488	C	A	0.265466	-0.0252452	0.00236503	1.3e-26	0.000248547	113.942
Low density lipoprotein cholesterol	rs79828839	T	C	0.198784	0.0144987	0.00261498	2.9e-08	6.69606e-05	30.7412
Low density lipoprotein cholesterol	rs2068888	A	G	0.450695	-0.0192081	0.00209421	4.6e-20	0.000182682	84.1256
Low density lipoprotein cholesterol	rs76468627	T	C	0.07587	-0.0217346	0.00394926	3.7e-08	6.62425e-05	30.2881
Low density lipoprotein cholesterol	rs2250802	A	G	0.72434	-0.0181939	0.00233224	6.1e-15	0.00013219	60.8562
Low density lipoprotein cholesterol	rs11014204	T	C	0.280227	0.0137924	0.00233007	3.2e-09	7.67388e-05	35.0382
Low density lipoprotein cholesterol	rs17476364	C	T	0.108328	-0.0216418	0.00335937	1.2e-10	9.04821e-05	41.5022
Low density lipoprotein cholesterol	rs12246352	G	A	0.103895	0.0257335	0.00342791	6e-14	0.000123305	56.3558
Low density lipoprotein cholesterol	rs11601507	A	C	0.069468	0.0322012	0.00404981	1.8e-15	0.000134057	63.223
Low density lipoprotein cholesterol	rs11226108	C	G	0.191562	-0.016026	0.00265376	1.6e-09	7.95493e-05	36.4693
Low density lipoprotein cholesterol	rs10832963	G	T	0.744224	0.0173059	0.00239616	5.1e-13	0.00011402	52.1623
Low density lipoprotein cholesterol	rs174564	G	A	0.348557	-0.0318977	0.0021896	4.5e-48	0.000462061	212.221
Low density lipoprotein cholesterol	rs964184	C	G	0.866409	-0.0575823	0.00306356	8.2e-79	0.000767553	353.285
Low density lipoprotein cholesterol	rs7108486	C	T	0.023721	-0.0386029	0.00692024	2.4e-08	6.90203e-05	31.117
Low density lipoprotein cholesterol	rs4930163	A	G	0.159456	0.0174597	0.00285203	9.2e-10	8.17156e-05	37.477
Low density lipoprotein cholesterol	rs4307732	A	G	0.105876	0.0448315	0.0033985	9.8e-40	0.000380533	174.017
Low density lipoprotein cholesterol	rs2160994	C	T	0.647494	0.0182581	0.00218417	6.3e-17	0.000152175	69.8776
Low density lipoprotein cholesterol	rs61754230	T	C	0.019784	0.0430117	0.00748441	9.1e-09	7.17528e-05	33.0262
Low density lipoprotein cholesterol	rs597808	G	A	0.515915	0.0271066	0.00209151	2.1e-38	0.000367012	167.969
Low density lipoprotein cholesterol	rs35882350	G	A	0.261067	0.0139684	0.00237417	4e-09	7.52801e-05	34.6154
Low density lipoprotein cholesterol	rs11065385	G	A	0.690891	-0.0244904	0.00225744	2e-27	0.000256179	117.695
Low density lipoprotein cholesterol	rs2391825	A	G	0.279219	-0.0129848	0.00233356	2.6e-08	6.78655e-05	30.9623
Low density lipoprotein cholesterol	rs2238162	T	C	0.522955	-0.0165008	0.00208847	2.8e-15	0.000135851	62.4243
Low density lipoprotein cholesterol	rs6602912	G	T	0.284854	0.0221997	0.00231001	7.2e-22	0.00020079	92.3563
Low density lipoprotein cholesterol	rs11621792	T	C	0.452867	0.0191489	0.00211033	1.1e-19	0.000181711	82.3355
Low density lipoprotein cholesterol	rs61988556	C	T	0.086142	-0.0224158	0.00372109	1.7e-09	7.91101e-05	36.2884
Low density lipoprotein cholesterol	rs145730801	C	T	0.044378	0.0359995	0.00516918	3.3e-12	0.00010992	48.5009
Low density lipoprotein cholesterol	rs2043085	C	T	0.612225	-0.017018	0.00214177	1.9e-15	0.000137511	63.1352
Low density lipoprotein cholesterol	rs6495122	C	A	0.591279	0.0143852	0.00211976	1.2e-11	0.000100019	46.0531
Low density lipoprotein cholesterol	rs12445804	A	G	0.074901	0.0229888	0.0040052	9.5e-09	7.32383e-05	32.9446
Low density lipoprotein cholesterol	rs7202323	G	T	0.229741	-0.0255365	0.00247732	6.5e-25	0.000230796	106.257
Low density lipoprotein cholesterol	rs4782568	G	C	0.450902	-0.0165059	0.00210805	4.9e-15	0.000134909	61.3079
Low density lipoprotein cholesterol	rs183130	T	C	0.323808	-0.0329541	0.00223034	2.1e-49	0.000475561	218.312
Low density lipoprotein cholesterol	rs62033400	G	A	0.394662	-0.0144167	0.00213447	1.4e-11	9.93082e-05	45.6196
Low density lipoprotein cholesterol	rs9929977	A	T	0.369846	0.0167269	0.00216129	1e-14	0.000130415	59.897
Low density lipoprotein cholesterol	rs34042070	G	C	0.187927	0.0485227	0.00268011	2.9e-73	0.000718628	327.782
Low density lipoprotein cholesterol	rs72631343	G	C	0.128894	-0.0292893	0.00311032	4.6e-21	0.000192642	88.6764
Low density lipoprotein cholesterol	rs1801689	C	A	0.030551	0.061862	0.00605788	1.8e-24	0.000226688	104.281
Low density lipoprotein cholesterol	rs72911393	T	C	0.147618	-0.0182619	0.00294119	5.3e-10	8.39258e-05	38.5519
Low density lipoprotein cholesterol	rs55714927	T	C	0.190364	-0.0264314	0.00265551	2.4e-23	0.00021535	99.0705
Low density lipoprotein cholesterol	rs9894946	G	A	0.841112	-0.0173333	0.00290132	2.3e-09	8.0304e-05	35.692
Low density lipoprotein cholesterol	rs77542162	G	A	0.022495	0.128484	0.0070401	2.1e-74	0.000725994	333.074
Low density lipoprotein cholesterol	rs77960347	G	A	0.013351	0.0706209	0.00908667	7.7e-15	0.000131393	60.4028
Low density lipoprotein cholesterol	rs7241918	T	G	0.82411	0.0157471	0.00274939	1e-08	7.18882e-05	32.8041
Low density lipoprotein cholesterol	rs440677	A	G	0.623063	-0.0159238	0.00215434	1.5e-13	0.000119103	54.6342
Low density lipoprotein cholesterol	rs35511051	A	C	0.209985	-0.0217862	0.00254546	1.1e-17	0.000157477	73.2538
Low density lipoprotein cholesterol	rs2738447	C	A	0.592612	0.0422734	0.00211024	2.9e-89	0.000862865	401.301
Low density lipoprotein cholesterol	rs1551891	A	G	0.088107	-0.173628	0.00366029	1e-200	0.00484422	2250.13
Low density lipoprotein cholesterol	rs4263041	G	A	0.283209	-0.0699797	0.00251019	4.9e-171	0.00198826	777.197
Low density lipoprotein cholesterol	rs111273322	A	G	0.108352	0.0217698	0.00334926	8e-11	9.15734e-05	42.2485
Low density lipoprotein cholesterol	rs5112	G	C	0.533387	0.0277824	0.00222587	9.4e-36	0.00038421	155.79
Low density lipoprotein cholesterol	rs516316	C	G	0.507935	0.0296183	0.00206761	1.5e-46	0.000438511	205.203
Low density lipoprotein cholesterol	rs143020224	G	C	0.118603	-0.168952	0.00320833	1e-200	0.00596793	2773.12
Low density lipoprotein cholesterol	rs8107974	T	A	0.075765	-0.105058	0.00391919	2.7e-158	0.00154575	718.564
Low density lipoprotein cholesterol	rs375972689	G	T	0.01069	0.168281	0.0101662	1.5e-61	0.000598977	274.001
Low density lipoprotein cholesterol	rs1010759	A	G	0.140367	-0.0231042	0.00300476	1.5e-14	0.000128822	59.1238
Low density lipoprotein cholesterol	rs1883711	C	G	0.031412	0.10277	0.0060919	7.5e-64	0.000642684	284.595
Low density lipoprotein cholesterol	rs6031587	T	C	0.071963	-0.0256479	0.00413761	5.7e-10	8.78634e-05	38.4242
Low density lipoprotein cholesterol	rs6074012	C	T	0.523914	0.0116537	0.00208962	2.4e-08	6.7749e-05	31.1023
Low density lipoprotein cholesterol	rs17569873	T	C	0.201299	0.0171196	0.00260335	4.8e-11	9.42417e-05	43.2436
Low density lipoprotein cholesterol	rs438568	G	A	0.609246	0.0124777	0.00213986	5.5e-09	7.41302e-05	34.0015
Low density lipoprotein cholesterol	rs2618566	T	G	0.659861	-0.0249198	0.00219993	9.6e-30	0.000278758	128.313
Low density lipoprotein cholesterol	rs2256814	A	G	0.197877	0.0152618	0.00262512	6.1e-09	7.39397e-05	33.7997
Low density lipoprotein cholesterol	rs960596	T	C	0.33932	0.0135068	0.00221758	1.1e-09	8.17967e-05	37.0976
Low density lipoprotein cholesterol	rs12162782	G	T	0.344365	0.0129592	0.00219352	3.5e-09	7.58346e-05	34.9038
Triglyceride	rs11206374	A	G	0.224815	0.0250232	0.00237577	6.1e-26	0.000218246	110.937
Triglyceride	rs74090351	A	G	0.068143	-0.0250097	0.00393658	2.1e-10	7.9436e-05	40.3626
Triglyceride	rs9436661	G	T	0.352919	-0.0777322	0.00207793	1e-200	0.00275972	1399.39
Triglyceride	rs1044808	C	G	0.081237	-0.0247492	0.00362188	8.3e-12	9.14344e-05	46.6933
Triglyceride	rs1760801	A	G	0.295768	-0.0202981	0.00218442	1.5e-20	0.000171636	86.3453
Triglyceride	rs9425589	A	G	0.566781	-0.0137618	0.00200182	6.2e-12	9.30043e-05	47.2607
Triglyceride	rs114165349	C	G	0.023157	0.0818126	0.00663594	6.3e-35	0.000302815	151.997
Triglyceride	rs213494	T	C	0.648345	0.0156106	0.00207578	5.5e-14	0.00011112	56.5557
Triglyceride	rs698927	C	A	0.183785	-0.0183059	0.00256302	9.2e-13	0.000100537	51.0127
Triglyceride	rs320369	G	A	0.683292	-0.0125327	0.00214567	5.2e-09	6.79805e-05	34.1164
Triglyceride	rs880315	C	T	0.340211	-0.011772	0.00210497	2.2e-08	6.22134e-05	31.2758
Triglyceride	rs36043408	A	G	0.502153	-0.0128072	0.00198554	1.1e-10	8.20107e-05	41.6055
Triglyceride	rs61830291	C	A	0.095791	0.0287484	0.00337913	1.8e-17	0.00014317	72.3798
Triglyceride	rs11122450	G	T	0.611733	-0.0481745	0.0020373	1.3e-123	0.00110244	559.145
Triglyceride	rs2131311	G	A	0.714636	-0.0124181	0.00222753	2.5e-08	6.28962e-05	31.0787
Triglyceride	rs1938566	T	C	0.834537	-0.0212127	0.00267054	2e-15	0.000124271	63.0948
Triglyceride	rs11240358	A	G	0.394026	0.0135651	0.00202953	2.3e-11	8.78729e-05	44.674
Triglyceride	rs11118310	T	A	0.593476	0.0193178	0.00202011	1.1e-21	0.000180067	91.4461
Triglyceride	rs1043897	T	G	0.415585	-0.014664	0.00201517	3.4e-13	0.000104452	52.9519
Triglyceride	rs1473886	T	G	0.477624	-0.0181218	0.00198519	6.9e-20	0.000163871	83.3294
Triglyceride	rs954244	G	C	0.254641	0.015323	0.00227424	1.6e-11	8.91274e-05	45.3957
Triglyceride	rs2382825	T	C	0.622954	-0.0134774	0.00204919	4.8e-11	8.53282e-05	43.2561
Triglyceride	rs676210	A	G	0.205293	-0.0735169	0.00244968	7.1e-198	0.00176354	900.649
Triglyceride	rs4665972	C	T	0.604587	-0.10025	0.00203577	1e-200	0.00480517	2425
Triglyceride	rs150419156	A	G	0.015259	-0.0505491	0.00847063	2.4e-09	7.679e-05	35.6119
Triglyceride	rs10210970	T	C	0.131448	0.0232557	0.00292788	2e-15	0.000123492	63.0888
Triglyceride	rs13389219	T	C	0.392551	-0.0376242	0.00202704	6.6e-77	0.000675104	344.516
Triglyceride	rs3731696	G	A	0.121188	0.0218939	0.00303176	5.1e-13	0.000102101	52.1503
Triglyceride	rs78058190	A	G	0.05045	0.0816071	0.00510649	1.7e-57	0.000638065	255.394
Triglyceride	rs2943645	T	C	0.646594	0.0402918	0.00207151	2.9e-84	0.00074194	378.32
Triglyceride	rs12475332	G	T	0.260988	-0.0140007	0.00225386	5.2e-10	7.56139e-05	38.5874
Triglyceride	rs3820897	C	T	0.819861	0.0197269	0.00260304	3.5e-14	0.000114946	57.4323
Triglyceride	rs72784786	A	G	0.060638	0.0263468	0.00416714	2.6e-10	7.90794e-05	39.9742
Triglyceride	rs6752845	C	G	0.431425	-0.0137812	0.00200389	6.1e-12	9.31745e-05	47.2962
Triglyceride	rs7424120	T	C	0.601724	-0.0123561	0.00203065	1.2e-09	7.31769e-05	37.0248
Triglyceride	rs1009360	C	T	0.41859	-0.0184832	0.00200785	3.4e-20	0.000166286	84.7407
Triglyceride	rs1420384	T	G	0.66699	-0.01279	0.00210534	1.2e-09	7.26687e-05	36.906
Triglyceride	rs11904650	G	A	0.020999	0.0410641	0.00692419	3e-09	6.93324e-05	35.1712
Triglyceride	rs4128205	C	A	0.509173	0.0115011	0.00199472	8.1e-09	6.61154e-05	33.2441
Triglyceride	rs17326656	T	G	0.238472	0.0174394	0.00233365	7.8e-14	0.000110463	55.8459
Triglyceride	rs62135012	A	G	0.357929	-0.0117482	0.00207507	1.5e-08	6.34385e-05	32.0536
Triglyceride	rs6432622	G	A	0.490264	-0.0108868	0.00198007	3.8e-08	5.92387e-05	30.2301
Triglyceride	rs4675812	A	G	0.587882	-0.0142305	0.00201176	1.5e-12	9.81255e-05	50.0366
Triglyceride	rs6800707	G	C	0.810543	0.0298848	0.00253832	5.3e-32	0.000274295	138.614
Triglyceride	rs62271373	A	T	0.059967	0.0419639	0.00426588	7.8e-23	0.000198535	96.7686
Triglyceride	rs62274099	T	C	0.424205	0.0120882	0.00202424	2.3e-09	7.13834e-05	35.6615
Triglyceride	rs2137557	C	T	0.645612	0.0117624	0.00208003	1.6e-08	6.331e-05	31.9781
Triglyceride	rs6805924	T	G	0.430548	0.0109684	0.00200571	4.5e-08	5.89923e-05	29.9054
Triglyceride	rs684773	C	A	0.766797	0.0291133	0.00234718	2.5e-35	0.000303129	153.847
Triglyceride	rs3103310	G	A	0.241785	0.0202549	0.00236652	1.1e-17	0.000150422	73.2554
Triglyceride	rs9831084	C	T	0.461922	-0.0118516	0.00199656	2.9e-09	6.98229e-05	35.2362
Triglyceride	rs73238173	G	C	0.129955	-0.0165938	0.00295427	1.9e-08	6.22668e-05	31.5494
Triglyceride	rs10513688	A	G	0.097403	0.0247828	0.00334924	1.4e-13	0.000107993	54.753
Triglyceride	rs79287178	A	G	0.031151	0.0500946	0.00600435	7.2e-17	0.000151475	69.6065
Triglyceride	rs11185542	C	G	0.727914	-0.0126395	0.00223848	1.6e-08	6.32814e-05	31.8826
Triglyceride	rs6792725	G	A	0.692404	-0.0152543	0.00221886	6.2e-12	9.91185e-05	47.2634
Triglyceride	rs13066793	G	A	0.090095	-0.0224583	0.00347278	1e-10	8.26952e-05	41.8215
Triglyceride	rs12504746	T	C	0.192857	-0.0152674	0.00252148	1.4e-09	7.25682e-05	36.6622
Triglyceride	rs2237029	A	G	0.601353	-0.0139399	0.00204019	8.3e-12	9.31681e-05	46.6851
Triglyceride	rs13101504	G	T	0.412851	0.0195598	0.00240753	4.5e-16	0.000185481	66.0063
Triglyceride	rs1347188	G	A	0.245797	0.0139021	0.00231385	1.9e-09	7.16565e-05	36.0986
Triglyceride	rs71603401	G	A	0.136804	0.0264991	0.00291753	1.1e-19	0.000165844	82.4958
Triglyceride	rs11722924	C	G	0.53531	0.0129095	0.00199093	8.9e-11	8.2912e-05	42.0443
Triglyceride	rs13118477	A	G	0.392654	0.0149897	0.00203847	1.9e-13	0.000107167	54.0726
Triglyceride	rs148827772	G	A	0.022544	0.0465516	0.00710636	5.7e-11	9.55053e-05	42.9116
Triglyceride	rs11100083	C	T	0.226214	-0.0160248	0.00237585	1.5e-11	8.98991e-05	45.4933
Triglyceride	rs278981	C	T	0.758155	0.0125871	0.00229058	3.9e-08	5.81e-05	30.1968
Triglyceride	rs3775228	T	C	0.399717	0.0338197	0.00203602	5.8e-62	0.000548881	275.915
Triglyceride	rs6532798	T	C	0.697405	0.013792	0.00216353	1.8e-10	8.02844e-05	40.6377
Triglyceride	rs13108218	G	A	0.614859	-0.0305169	0.00205811	9.7e-50	0.000441069	219.859
Triglyceride	rs13107325	T	C	0.074905	0.0300749	0.00377743	1.7e-15	0.000125353	63.3892
Triglyceride	rs7735249	G	C	0.112767	0.0268635	0.00315997	1.9e-17	0.000144403	72.2702
Triglyceride	rs55646464	T	G	0.300087	0.0121913	0.00217016	1.9e-08	6.2434e-05	31.5585
Triglyceride	rs72644085	C	T	0.146036	-0.0196036	0.00281241	3.2e-12	9.5852e-05	48.5864
Triglyceride	rs193735	A	G	0.036665	0.0329807	0.00529922	4.9e-10	7.68385e-05	38.7343
Triglyceride	rs970069	T	C	0.212039	0.0162322	0.00243455	2.6e-11	8.80451e-05	44.4547
Triglyceride	rs6882076	C	T	0.634285	0.0331011	0.00206122	4.9e-58	0.000508326	257.891
Triglyceride	rs62397245	G	C	0.22236	0.0149941	0.00239634	3.9e-10	7.7751e-05	39.1511
Triglyceride	rs11746801	A	G	0.637069	-0.0123657	0.00207937	2.7e-09	7.07095e-05	35.365
Triglyceride	rs4976033	G	A	0.402122	0.0177909	0.00205178	4.3e-18	0.000152194	75.1855
Triglyceride	rs7704653	G	A	0.723029	0.0157533	0.00224582	2.3e-12	9.93947e-05	49.2032
Triglyceride	rs72801474	A	G	0.091843	-0.0307938	0.00344154	3.6e-19	0.000158184	80.061
Triglyceride	rs13354321	C	T	0.409787	-0.0154305	0.00201429	1.9e-14	0.000115175	58.6835
Triglyceride	rs1316753	C	G	0.394062	-0.0145732	0.00202974	7e-13	0.000101422	51.55
Triglyceride	rs7714361	C	A	0.233667	0.0138858	0.00236622	4.4e-09	6.90537e-05	34.4375
Triglyceride	rs1045241	T	C	0.270943	-0.0206988	0.00224699	3.2e-20	0.000169262	84.8571
Triglyceride	rs325485	G	A	0.602889	-0.0117435	0.00204042	8.6e-09	6.6035e-05	33.125
Triglyceride	rs7244	A	G	0.174166	0.0151978	0.00261808	6.4e-09	6.64427e-05	33.6973
Triglyceride	rs78588343	A	G	0.176216	-0.0155231	0.0026035	2.5e-09	6.99593e-05	35.5502
Triglyceride	rs28752924	G	T	0.243148	0.0243875	0.00276364	1.1e-18	0.0002189	77.8703
Triglyceride	rs186413375	C	A	0.083486	0.037979	0.00423249	2.9e-19	0.000220734	80.5184
Triglyceride	rs138191773	A	G	0.017021	-0.0471717	0.00791884	2.6e-09	7.44599e-05	35.4846
Triglyceride	rs17585887	C	T	0.591074	-0.0285849	0.00201656	1.3e-45	0.000394993	200.933
Triglyceride	rs9376511	G	A	0.203288	-0.0154993	0.00246511	3.2e-10	7.78157e-05	39.5323
Triglyceride	rs4134963	T	C	0.189878	-0.0189544	0.00254235	9e-14	0.000110529	55.5839
Triglyceride	rs28383314	C	T	0.624109	0.0379005	0.00204671	1.5e-76	0.000673973	342.908
Triglyceride	rs77009508	G	A	0.073734	0.0450912	0.00379997	1.8e-32	0.000277726	140.807
Triglyceride	rs9368503	T	A	0.510113	-0.0119616	0.00198801	1.8e-09	7.15107e-05	36.2027
Triglyceride	rs998584	A	C	0.482727	0.0401182	0.00198999	2.2e-90	0.000803775	406.426
Triglyceride	rs62427982	T	C	0.32217	-0.0133153	0.00213196	4.2e-10	7.74351e-05	39.0071
Triglyceride	rs186696265	T	C	0.014693	-0.104318	0.00828522	2.4e-36	0.000315087	158.53
Triglyceride	rs729761	G	T	0.711859	0.0177868	0.00221435	9.5e-16	0.000129785	64.5213
Triglyceride	rs1835346	G	A	0.023874	-0.0391877	0.00654659	2.2e-09	7.15749e-05	35.8319
Triglyceride	rs1064173	A	G	0.284399	-0.0213585	0.00230298	1.8e-20	0.000185682	86.0124
Triglyceride	rs2983896	A	G	0.21474	0.0137912	0.00242177	1.2e-08	6.41447e-05	32.4294
Triglyceride	rs9480889	G	C	0.783137	0.0163067	0.0024101	1.3e-11	9.03203e-05	45.7786
Triglyceride	rs6916318	T	A	0.530533	0.0267283	0.0019907	4.2e-41	0.000355869	180.273
Triglyceride	rs73025562	A	G	0.245879	0.0138633	0.00231292	2e-09	7.12731e-05	35.9263
Triglyceride	rs852388	C	G	0.211278	0.0157124	0.00245601	1.6e-10	8.22798e-05	40.9284
Triglyceride	rs62459095	T	C	0.061781	-0.0319865	0.00426882	6.7e-14	0.00011861	56.1459
Triglyceride	rs2240466	A	G	0.122916	-0.122769	0.00301848	1e-200	0.0032498	1654.25
Triglyceride	rs41785	A	C	0.417487	-0.0150445	0.00201492	8.2e-14	0.000110087	55.7494
Triglyceride	rs62473520	C	T	0.077998	-0.0211003	0.00380118	2.8e-08	6.40358e-05	30.8135
Triglyceride	rs71538127	G	C	0.122052	0.0176494	0.00303718	6.2e-09	6.6758e-05	33.769
Triglyceride	rs10242866	T	C	0.398698	0.015793	0.00202877	7e-15	0.00011959	60.5987
Triglyceride	rs1799831	T	C	0.156029	0.024506	0.00273953	3.7e-19	0.000158164	80.0189
Triglyceride	rs7786339	T	C	0.168936	0.016328	0.00265352	7.6e-10	7.48605e-05	37.8635
Triglyceride	rs72555385	G	A	0.048975	0.0653776	0.0046178	1.7e-45	0.000398157	200.442
Triglyceride	rs10277582	T	C	0.118591	-0.0173714	0.00308015	1.7e-08	6.30854e-05	31.8072
Triglyceride	rs2699805	A	G	0.399672	-0.0201313	0.00203748	5.1e-23	0.000194476	97.6241
Triglyceride	rs12669911	C	A	0.614026	-0.0118536	0.00205405	7.9e-09	6.66002e-05	33.3026
Triglyceride	rs72603744	C	A	0.315623	-0.0125232	0.00213684	4.6e-09	6.77524e-05	34.3468
Triglyceride	rs12530679	G	A	0.48466	-0.0121299	0.00201682	1.8e-09	7.3498e-05	36.1726
Triglyceride	rs75721796	A	G	0.214459	0.0210491	0.00245993	1.2e-17	0.000149283	73.2186
Triglyceride	rs4731701	T	C	0.493088	-0.0325803	0.00198921	2.7e-60	0.000530637	268.256
Triglyceride	rs4841580	C	T	0.434941	-0.0245383	0.00200093	1.4e-34	0.000295967	150.392
Triglyceride	rs79153732	T	C	0.017389	0.0773626	0.00758596	2e-24	0.000204526	104.002
Triglyceride	rs7000494	C	G	0.030042	0.136538	0.00584159	8e-121	0.00108647	546.317
Triglyceride	rs150564454	A	G	0.011556	-0.101751	0.00963178	4.4e-26	0.00023652	111.6
Triglyceride	rs1544980	C	T	0.198644	0.0238704	0.00248513	7.6e-22	0.000181405	92.2616
Triglyceride	rs343	A	C	0.083129	-0.141493	0.00361052	1e-200	0.00305183	1535.78
Triglyceride	rs2081687	C	T	0.663201	-0.0261379	0.00209126	7.6e-36	0.000305202	156.216
Triglyceride	rs6999569	G	A	0.470737	-0.0860885	0.00198061	1e-200	0.00369292	1889.26
Triglyceride	rs13264304	G	C	0.151023	0.0189102	0.00276507	8e-12	9.16983e-05	46.7714
Triglyceride	rs308	G	T	0.020597	-0.159413	0.00698442	2.6e-115	0.00102528	520.939
Triglyceride	rs13269725	G	A	0.078416	0.0349878	0.0036804	2e-21	0.000176931	90.3739
Triglyceride	rs3808477	T	C	0.279294	-0.0133854	0.00220342	1.2e-09	7.21294e-05	36.9035
Triglyceride	rs75609851	A	G	0.01048	-0.199116	0.0100401	1.6e-87	0.000822296	393.311
Triglyceride	rs2407278	G	A	0.030154	-0.0339449	0.00581961	5.4e-09	6.73949e-05	34.0221
Triglyceride	rs28439112	A	T	0.255528	0.0126014	0.00226754	2.7e-08	6.04163e-05	30.8836
Triglyceride	rs2244278	A	C	0.120553	-0.0269912	0.00306133	1.2e-18	0.000154476	77.7363
Triglyceride	rs1567353	G	C	0.307644	0.0148202	0.00216358	7.4e-12	9.35656e-05	46.9205
Triglyceride	rs581080	C	G	0.819008	0.0175432	0.00258442	1.1e-11	9.12421e-05	46.0778
Triglyceride	rs696825	T	C	0.252926	-0.0202838	0.00228763	7.5e-19	0.000155484	78.6189
Triglyceride	rs10797119	C	T	0.536622	0.0157113	0.00200465	4.6e-15	0.00012276	61.4253
Triglyceride	rs2131919	G	A	0.164266	0.0173511	0.00268396	1e-10	8.26608e-05	41.7928
Triglyceride	rs2519093	T	C	0.184548	-0.021158	0.00256189	1.5e-16	0.000134737	68.2069
Triglyceride	rs7847285	C	T	0.589213	-0.0116104	0.00202626	1e-08	6.52549e-05	32.8325
Triglyceride	rs10811662	A	G	0.173212	-0.0154098	0.0026291	4.6e-09	6.80137e-05	34.3542
Triglyceride	rs7861679	T	C	0.696815	0.0122025	0.00216741	1.8e-08	6.29148e-05	31.6968
Triglyceride	rs11187019	G	A	0.550621	-0.0116437	0.00200546	6.4e-09	6.70931e-05	33.7096
Triglyceride	rs10822163	G	C	0.473369	-0.0321674	0.00199059	9.7e-59	0.000515903	261.137
Triglyceride	rs7077812	C	T	0.194911	0.0142284	0.00250611	1.4e-08	6.35364e-05	32.2338
Triglyceride	rs2068888	A	G	0.450732	-0.0318216	0.00199589	3.2e-57	0.000501391	254.197
Triglyceride	rs56397607	G	A	0.182538	0.0174851	0.00257608	1.1e-11	9.12404e-05	46.0699
Triglyceride	rs80276949	A	G	0.022677	0.0457563	0.00669008	8e-12	9.28016e-05	46.7777
Triglyceride	rs113344423	A	G	0.060177	0.0434468	0.00428926	4.1e-24	0.000213512	102.601
Triglyceride	rs55767272	C	A	0.065077	-0.0282011	0.00403602	2.8e-12	9.67755e-05	48.8231
Triglyceride	rs11000468	T	C	0.255269	-0.0148544	0.00231748	1.5e-10	8.38953e-05	41.0845
Triglyceride	rs2487294	T	G	0.723477	0.0183191	0.00222084	1.6e-16	0.000134275	68.0415
Triglyceride	rs140107293	G	A	0.154707	-0.0227003	0.00275296	1.6e-16	0.000134775	67.9929
Triglyceride	rs3758413	C	T	0.417724	0.0111232	0.00201767	3.5e-08	6.01877e-05	30.392
Triglyceride	rs10883026	T	C	0.521569	-0.0144604	0.00200472	5.5e-13	0.000104357	52.0299
Triglyceride	rs2773469	G	A	0.733286	-0.0188717	0.00225426	5.7e-17	0.000139306	70.0832
Triglyceride	rs1133400	G	A	0.219923	0.0137462	0.00239759	9.8e-09	6.48341e-05	32.8712
Triglyceride	rs499293	A	G	0.65807	-0.0117912	0.00208902	1.7e-08	6.25684e-05	31.8589
Triglyceride	rs174566	G	A	0.34974	0.0485019	0.00207982	2.8e-120	0.00106999	543.834
Triglyceride	rs480823	C	T	0.078996	0.15572	0.00371974	1e-200	0.00352846	1752.52
Triglyceride	rs150423652	T	G	0.006675	0.285824	0.0122924	1.4e-119	0.00108335	540.66
Triglyceride	rs551243	C	G	0.469258	0.0143952	0.00199178	4.9e-13	0.000103219	52.2339
Triglyceride	rs10899490	T	C	0.161369	-0.0170082	0.00269347	2.7e-10	7.82957e-05	39.8742
Triglyceride	rs61905078	C	A	0.073841	0.199898	0.00379494	1e-200	0.0054655	2774.64
Triglyceride	rs150555490	T	C	0.056868	-0.0384234	0.00427544	2.5e-19	0.000158366	80.7663
Triglyceride	rs61729990	A	C	0.017888	-0.0558488	0.00752135	1.1e-13	0.000109592	55.1361
Triglyceride	rs117291242	T	C	0.036536	0.0297851	0.00528225	1.7e-08	6.24575e-05	31.7951
Triglyceride	rs117287238	A	G	0.028185	-0.0394324	0.00614684	1.4e-10	8.51801e-05	41.1531
Triglyceride	rs75268115	G	A	0.084699	-0.0207435	0.0035798	6.8e-09	6.6717e-05	33.5774
Triglyceride	rs326222	C	T	0.697957	0.0252203	0.00215698	1.4e-31	0.000268181	136.713
Triglyceride	rs11600815	A	G	0.051753	-0.0322469	0.00458644	2.1e-12	0.000102062	49.4339
Triglyceride	rs2302263	T	C	0.088863	0.0436112	0.00349051	8e-36	0.000307986	156.106
Triglyceride	rs7947951	G	A	0.689254	0.0193777	0.00214074	1.4e-19	0.000160849	81.9363
Triglyceride	rs11030107	G	A	0.260757	0.0160418	0.00225693	1.2e-12	9.92109e-05	50.5208
Triglyceride	rs3974807	T	C	0.189267	0.0159776	0.00253125	2.8e-10	7.8344e-05	39.8431
Triglyceride	rs10750766	A	C	0.709959	0.0193855	0.00218742	7.8e-19	0.000154766	78.5398
Triglyceride	rs78484485	A	G	0.054016	-0.0758529	0.00439863	1.2e-66	0.000588004	297.378
Triglyceride	rs79357714	G	A	0.045724	-0.0289463	0.00476453	1.2e-09	7.31197e-05	36.9102
Triglyceride	rs75942983	T	A	0.083627	-0.0201303	0.00361206	2.5e-08	6.21082e-05	31.0592
Triglyceride	rs10773049	C	T	0.39535	-0.0290398	0.00203691	4.1e-46	0.000403184	203.256
Triglyceride	rs67981690	G	A	0.129887	0.0299225	0.00297454	8.3e-24	0.00020238	101.194
Triglyceride	rs4760254	C	G	0.23908	-0.0281414	0.00232488	1e-33	0.00028814	146.518
Triglyceride	rs139386986	T	C	0.092129	-0.0216903	0.0035608	1.1e-09	7.87012e-05	37.1053
Triglyceride	rs4761234	C	T	0.484365	-0.0140236	0.00199376	2e-12	9.82345e-05	49.4736
Triglyceride	rs117233107	A	G	0.015176	-0.0732317	0.0086122	1.8e-17	0.000160304	72.3053
Triglyceride	rs10773000	T	G	0.332276	-0.0149294	0.0021148	1.7e-12	9.89033e-05	49.8363
Triglyceride	rs7308584	A	G	0.184436	0.0149992	0.00256911	5.3e-09	6.76815e-05	34.0856
Triglyceride	rs7134375	A	C	0.431174	-0.0171435	0.00200504	1.2e-17	0.000144165	73.106
Triglyceride	rs7135509	C	T	0.293196	-0.0121338	0.00221197	4.1e-08	6.10212e-05	30.0909
Triglyceride	rs35763453	C	T	0.058647	0.02845	0.00435137	6.2e-11	8.93702e-05	42.7477
Triglyceride	rs12424054	A	G	0.232437	0.0191212	0.00235346	4.5e-16	0.000130461	66.0111
Triglyceride	rs4765148	T	G	0.312686	-0.0251537	0.0021456	9.7e-32	0.000271955	137.438
Triglyceride	rs149778057	C	A	0.32832	-0.0157568	0.0022259	1.5e-12	0.000109503	50.11
Triglyceride	rs7400002	G	A	0.230609	0.0139701	0.00236663	3.6e-09	6.92552e-05	34.8448
Triglyceride	rs7140110	C	T	0.298338	0.0283172	0.00217811	1.2e-38	0.000335712	169.021
Triglyceride	rs6562773	G	A	0.547533	-0.0120538	0.00201057	2e-09	7.19905e-05	35.9426
Triglyceride	rs9561643	C	A	0.314726	0.0167149	0.00214481	6.5e-15	0.000120513	60.7337
Triglyceride	rs1340819	C	A	0.345011	-0.0121655	0.00209472	6.3e-09	6.68893e-05	33.7293
Triglyceride	rs2812208	C	G	0.02089	-0.048426	0.00696323	3.5e-12	9.59306e-05	48.3655
Triglyceride	rs9584870	C	T	0.366179	-0.0123562	0.00210377	4.3e-09	7.08696e-05	34.4964
Triglyceride	rs2070341	T	C	0.60309	0.0113012	0.00203413	2.8e-08	6.11439e-05	30.8668
Triglyceride	rs2240533	C	T	0.309898	-0.0129897	0.00215234	1.6e-09	7.21706e-05	36.4231
Triglyceride	rs61993685	C	T	0.076413	-0.0234087	0.00373997	3.9e-10	7.73445e-05	39.1758
Triglyceride	rs6572807	G	A	0.267065	0.0124759	0.00224899	2.9e-08	6.09335e-05	30.7729
Triglyceride	rs12880341	C	T	0.159023	0.0209696	0.00273647	1.8e-14	0.000117613	58.7217
Triglyceride	rs56902258	A	T	0.196198	-0.0151434	0.0025129	1.7e-09	7.23303e-05	36.3159
Triglyceride	rs139974673	C	T	0.026131	0.143073	0.00623867	2.2e-116	0.00104184	525.934
Triglyceride	rs11637681	G	A	0.276291	0.0125866	0.00224251	2e-08	6.33545e-05	31.5027
Triglyceride	rs150460588	C	T	0.044425	0.0326952	0.00484966	1.6e-11	9.07591e-05	45.4512
Triglyceride	rs2043085	C	T	0.612184	-0.0308028	0.00204157	1.9e-51	0.000450524	227.642
Triglyceride	rs1077835	G	A	0.220459	0.0473668	0.00240452	2.2e-86	0.000771161	388.053
Triglyceride	rs12440800	T	A	0.255149	0.0161	0.00229294	2.2e-12	9.85247e-05	49.3022
Triglyceride	rs12902047	C	A	0.313907	-0.0129253	0.00214533	1.7e-09	7.19607e-05	36.2989
Triglyceride	rs10152471	A	G	0.388656	-0.0135209	0.00204778	4e-11	8.68745e-05	43.5958
Triglyceride	rs275184	G	T	0.162051	-0.0173487	0.00275263	2.9e-10	8.17397e-05	39.7226
Triglyceride	rs17184382	C	A	0.425367	-0.0219251	0.00201039	1.1e-27	0.000235	118.939
Triglyceride	rs1037117	A	G	0.254798	0.0172213	0.00229153	5.7e-14	0.000112624	56.4782
Triglyceride	rs143076454	A	G	0.018647	0.0403999	0.00735364	3.9e-08	5.97344e-05	30.1825
Triglyceride	rs12926107	G	A	0.454903	0.0126364	0.0020014	2.7e-10	7.91898e-05	39.8638
Triglyceride	rs2937124	T	C	0.362769	-0.0182561	0.00212336	8.1e-18	0.00015409	73.9212
Triglyceride	rs12928099	A	C	0.296442	-0.0282116	0.00218133	2.9e-38	0.00033199	167.268
Triglyceride	rs3814883	T	C	0.482498	0.0148926	0.00199657	8.7e-14	0.000110759	55.6381
Triglyceride	rs12446515	T	C	0.322889	-0.0334207	0.00213589	3.5e-55	0.000488398	244.835
Triglyceride	rs34682685	A	G	0.104198	0.0337428	0.00326987	5.8e-25	0.000212551	106.488
Triglyceride	rs4471666	G	T	0.069488	-0.022461	0.00396699	1.5e-08	6.52409e-05	32.058
Triglyceride	rs28577186	A	G	0.664571	-0.0163428	0.00211672	1.2e-14	0.000119076	59.611
Triglyceride	rs2925979	C	T	0.699976	-0.0322092	0.00217095	8.5e-50	0.000435742	220.12
Triglyceride	rs742036	A	G	0.375259	-0.0143632	0.00205112	2.5e-12	9.67305e-05	49.0366
Triglyceride	rs112381903	T	A	0.06731	0.0231649	0.00400864	7.5e-09	6.73764e-05	33.3939
Triglyceride	rs117431393	G	A	0.035446	0.0312254	0.00537977	6.5e-09	6.66714e-05	33.689
Triglyceride	rs12185242	C	A	0.454836	0.0175265	0.00199898	1.8e-18	0.000152336	76.8729
Triglyceride	rs1801689	C	A	0.030543	-0.06613	0.00577722	2.4e-30	0.000258981	131.027
Triglyceride	rs60856912	T	G	0.162906	0.0248329	0.00270829	4.8e-20	0.000168188	84.0745
Triglyceride	rs9889402	A	G	0.728192	0.0122827	0.00222926	3.6e-08	5.97208e-05	30.3575
Triglyceride	rs4969179	G	T	0.60445	-0.0177529	0.00203649	2.8e-18	0.000150706	75.9931
Triglyceride	rs12948505	T	C	0.194119	0.0138887	0.00251214	3.2e-08	6.03521e-05	30.5658
Triglyceride	rs2304969	T	G	0.144932	-0.0161469	0.0028501	1.5e-08	6.46209e-05	32.0965
Triglyceride	rs1292065	G	C	0.709244	-0.0139237	0.00218669	1.9e-10	7.99583e-05	40.5448
Triglyceride	rs11078597	C	T	0.186613	0.0191708	0.0025513	5.7e-14	0.000111571	56.4622
Triglyceride	rs9902027	T	C	0.77437	-0.0151609	0.00238645	2.1e-10	8.03203e-05	40.3595
Triglyceride	rs7215055	G	A	0.062892	0.0389233	0.00410062	2.3e-21	0.000178581	90.0991
Triglyceride	rs10775406	G	A	0.759694	0.0206571	0.00232578	6.6e-19	0.000155802	78.8863
Triglyceride	rs145947882	C	A	0.025952	0.137333	0.0063668	3.4e-103	0.000953523	465.273
Triglyceride	rs11664106	T	A	0.374102	-0.0125831	0.00210816	2.4e-09	7.41479e-05	35.6261
Triglyceride	rs867939	A	G	0.57621	-0.0136048	0.00202516	1.8e-11	9.03953e-05	45.13
Triglyceride	rs7239575	C	T	0.490494	-0.0160767	0.00199133	6.8e-16	0.000129183	65.1789
Triglyceride	rs2187114	A	G	0.101024	-0.0185151	0.00330375	2.1e-08	6.22665e-05	31.4078
Triglyceride	rs6506033	T	C	0.072523	-0.0228948	0.00383903	2.5e-09	7.05152e-05	35.5656
Triglyceride	rs921971	C	T	0.265901	0.01565	0.00225602	4e-12	9.56166e-05	48.1219
Triglyceride	rs62102718	T	A	0.286196	0.0202348	0.00220142	3.9e-20	0.00016729	84.4874
Triglyceride	rs5112	G	C	0.533428	0.0684501	0.00213412	1e-200	0.00233224	1028.75
Triglyceride	rs62112763	G	C	0.438929	0.01935	0.00200786	5.6e-22	0.000184418	92.8742
Triglyceride	rs483808	T	C	0.701973	-0.0136636	0.00218517	4e-10	7.81153e-05	39.0985
Triglyceride	rs2305746	G	A	0.933319	0.0282544	0.0039744	1.2e-12	9.93652e-05	50.5393
Triglyceride	rs8102873	T	C	0.584919	0.0123302	0.00201474	9.4e-10	7.38242e-05	37.4543
Triglyceride	rs10405944	C	T	0.483077	-0.013209	0.00201995	6.2e-11	8.71389e-05	42.7621
Triglyceride	rs483082	T	G	0.23535	0.0862119	0.00234474	1e-200	0.00267511	1351.9
Triglyceride	rs116843064	A	G	0.019327	-0.226505	0.00721009	1e-200	0.0019448	986.902
Triglyceride	rs58542926	T	C	0.074608	-0.103184	0.00378074	5.3e-164	0.00147016	744.854
Triglyceride	rs188247550	T	C	0.013117	-0.134286	0.00913128	5.9e-49	0.000466865	216.271
Triglyceride	rs62128802	T	C	0.183216	-0.0158746	0.00257782	7.4e-10	7.54234e-05	37.9228
Triglyceride	rs2081194	C	G	0.600934	-0.0214115	0.00207674	6.3e-25	0.000219885	106.299
Triglyceride	rs2092203	T	C	0.481154	0.0136756	0.00199323	6.8e-12	9.33782e-05	47.0737
Triglyceride	rs6073958	C	T	0.198674	0.0556952	0.00249344	1.6e-110	0.000987679	498.928
Triglyceride	rs8126001	T	C	0.489576	-0.0163778	0.00199681	2.4e-16	0.000134058	67.2725
Triglyceride	rs149142833	T	C	0.156359	0.0169358	0.00276509	9.1e-10	7.56697e-05	37.514
Triglyceride	rs6028716	A	G	0.258428	-0.0128217	0.00228302	2e-08	6.30107e-05	31.5407
Triglyceride	rs55966194	G	C	0.281997	-0.0178509	0.00221245	7.1e-16	0.000129039	65.0988
Triglyceride	rs151235402	T	C	0.015827	0.0521833	0.00815144	1.5e-10	8.48327e-05	40.9821
Triglyceride	rs7274718	A	G	0.598516	0.0159491	0.00202919	3.8e-15	0.000122249	61.777
Triglyceride	rs394872	T	C	0.536237	0.0111807	0.00200285	2.4e-08	6.21757e-05	31.1631
Triglyceride	rs6517522	C	T	0.498138	-0.0129031	0.00199242	9.4e-11	8.32438e-05	41.9398
Triglyceride	rs140288	A	G	0.566711	-0.0132623	0.00200841	4e-11	8.63788e-05	43.6047
Triglyceride	rs134551	T	C	0.335438	-0.0116536	0.00211111	3.4e-08	6.05477e-05	30.4718
Triglyceride	rs2267373	T	C	0.580693	0.0215638	0.00202145	1.4e-26	0.000226443	113.795
Triglyceride	rs5755799	G	C	0.453747	0.0118859	0.00200343	3e-09	7.00328e-05	35.1978
Triglyceride	rs2071887	A	T	0.344804	0.016312	0.00209671	7.3e-15	0.000120223	60.5254
Triglyceride	rs4253750	C	T	0.214455	0.0177576	0.00243701	3.2e-13	0.000106244	53.095
Body mass index	rs12044597	G	A	0.5029	0.0143	0.0016	1.7e-18	0.000102242	79.8789
Body mass index	rs2284746	G	C	0.5238	-0.0104	0.0017	1.4e-09	5.39575e-05	37.4256
Body mass index	rs6692586	G	A	0.832	-0.0192	0.0023	1.1e-16	0.000103054	69.6862
Body mass index	rs705217	G	T	0.3652	-0.0102	0.0018	9.3e-09	4.8239e-05	32.1111
Body mass index	rs4660443	T	C	0.2218	0.0164	0.0021	6.8e-15	9.28476e-05	60.9887
Body mass index	rs17014375	G	T	0.1348	0.0172	0.0025	1.1e-11	6.9007e-05	47.3344
Body mass index	rs7535528	A	G	0.3741	-0.0152	0.0018	1.4e-16	0.000108196	71.3086
Body mass index	rs2235564	T	C	0.3466	0.0131	0.0018	3.7e-13	7.77285e-05	52.966
Body mass index	rs10914462	G	A	0.4255	-0.0112	0.0017	1.5e-10	6.13276e-05	43.4048
Body mass index	rs12033257	G	A	0.3835	-0.0146	0.0018	2.4e-15	0.000100794	65.7901
Body mass index	rs6587552	G	A	0.7591	-0.0173	0.002	1.6e-17	0.000109461	74.8225
Body mass index	rs6673081	C	T	0.5534	-0.01	0.0018	1.8e-08	4.94297e-05	30.8642
Body mass index	rs543874	G	A	0.1952	0.0475	0.002	1.2e-122	0.0007089	564.062
Body mass index	rs11118308	G	A	0.4703	-0.0101	0.0016	4.8e-10	5.0825e-05	39.8477
Body mass index	rs17425707	C	T	0.1003	0.0167	0.0028	4.4e-09	5.0334e-05	35.5727
Body mass index	rs6593688	G	A	0.3733	0.0137	0.0018	8.6e-15	8.78191e-05	57.929
Body mass index	rs946824	C	T	0.859	-0.0206	0.0026	1.1e-15	0.000102796	62.7751
Body mass index	rs1891216	G	T	0.3759	0.0107	0.0018	2.4e-09	5.37185e-05	35.3364
Body mass index	rs2791653	G	A	0.7577	-0.0141	0.0019	1.3e-13	7.29993e-05	55.072
Body mass index	rs657452	G	A	0.6216	-0.0188	0.0017	7.2e-29	0.000166268	122.298
Body mass index	rs2481665	C	T	0.4408	-0.0161	0.0016	7.2e-23	0.000127788	101.254
Body mass index	rs7551507	T	C	0.5633	-0.0184	0.0016	9.3e-30	0.000166567	132.25
Body mass index	rs12049202	T	C	0.203	0.024	0.0022	1e-28	0.000186383	119.008
Body mass index	rs818524	C	T	0.6939	0.0106	0.0019	3.4e-08	4.77312e-05	31.1247
Body mass index	rs2007231	T	C	0.6387	-0.0104	0.0018	5.2e-09	4.99185e-05	33.3827
Body mass index	rs10733051	G	A	0.4802	-0.0097	0.0016	2.9e-09	4.69712e-05	36.7539
Body mass index	rs12564992	G	A	0.1144	0.0196	0.0026	5.3e-14	7.78405e-05	56.8284
Body mass index	rs10915840	A	G	0.283	-0.0118	0.0019	1.3e-09	5.65067e-05	38.5706
Body mass index	rs4653017	T	C	0.6818	0.0122	0.0018	4.5e-11	6.45813e-05	45.9383
Body mass index	rs977747	G	T	0.5949	-0.0169	0.0017	1.3e-24	0.000137661	98.827
Body mass index	rs1993709	G	A	0.8177	0.0331	0.0021	1.9e-57	0.000326638	248.438
Body mass index	rs11165643	T	C	0.5828	0.0206	0.0017	1.4e-35	0.000206361	146.837
Body mass index	rs10747488	A	C	0.7601	-0.0123	0.002	1.2e-09	5.51749e-05	37.8225
Body mass index	rs11185111	A	G	0.3042	-0.0129	0.0019	7.7e-12	7.04455e-05	46.097
Body mass index	rs7550711	T	C	0.03058	0.0649	0.005	3.2e-38	0.000249729	168.48
Body mass index	rs4414033	A	G	0.627	0.0129	0.0018	1.4e-12	7.78369e-05	51.3611
Body mass index	rs10920678	G	A	0.5709	-0.0155	0.0016	1.5e-21	0.00011771	93.8477
Body mass index	rs12041258	C	T	0.2287	-0.0146	0.002	9.5e-13	7.52013e-05	53.29
Body mass index	rs2820311	G	A	0.3369	0.0235	0.0018	4.1e-38	0.000246744	170.448
Body mass index	rs16849710	G	A	0.515	-0.0116	0.0018	6e-11	6.72194e-05	41.5309
Body mass index	rs2693826	A	G	0.4421	-0.0137	0.0017	2e-15	9.25866e-05	64.9446
Body mass index	rs4358081	C	A	0.4631	0.0097	0.0017	1.5e-08	4.67888e-05	32.5571
Body mass index	rs6545714	A	G	0.6139	-0.0191	0.0017	9.1e-31	0.000172939	126.232
Body mass index	rs1371108	A	C	0.3247	0.0119	0.0018	9e-11	6.21016e-05	43.7068
Body mass index	rs4851029	G	T	0.5247	0.0121	0.0017	1.7e-12	7.30264e-05	50.6609
Body mass index	rs10192119	G	T	0.1673	0.0166	0.0022	3e-14	7.67769e-05	56.9339
Body mass index	rs1521527	C	G	0.5324	-0.0121	0.0017	3.1e-12	7.28976e-05	50.6609
Body mass index	rs17499593	G	C	0.1897	0.0125	0.0022	1.1e-08	4.80356e-05	32.2831
Body mass index	rs1064213	A	G	0.492	0.012	0.0017	2.4e-12	7.19816e-05	49.827
Body mass index	rs4639527	G	A	0.3012	0.0172	0.0019	3.3e-20	0.000124536	81.9501
Body mass index	rs13021737	G	A	0.8319	0.0574	0.0021	7.5e-157	0.000921494	747.111
Body mass index	rs10169594	C	T	0.3596	0.0121	0.0018	2e-11	6.74329e-05	45.1883
Body mass index	rs4556997	A	C	0.1349	0.0197	0.0024	6.9e-17	9.05818e-05	67.3767
Body mass index	rs429343	G	A	0.5813	-0.015	0.0017	6.8e-18	0.000109526	77.8547
Body mass index	rs3764835	A	G	0.1528	-0.0141	0.0024	3.1e-09	5.14728e-05	34.5156
Body mass index	rs3754963	T	A	0.2574	-0.0123	0.002	3.3e-10	5.78367e-05	37.8225
Body mass index	rs12328930	C	T	0.4235	0.0098	0.0017	1.8e-08	4.68959e-05	33.2318
Body mass index	rs1528435	T	C	0.6331	0.0164	0.0017	9.1e-23	0.00012495	93.0657
Body mass index	rs3731695	C	T	0.5582	0.0116	0.0016	7.9e-13	6.63684e-05	52.5625
Body mass index	rs7599312	A	G	0.2652	-0.0186	0.0019	6.9e-24	0.000134834	95.8338
Body mass index	rs1260326	C	T	0.5973	0.0105	0.0017	3.9e-10	5.30375e-05	38.1488
Body mass index	rs17399237	C	T	0.5497	-0.0129	0.0017	6.7e-14	8.23829e-05	57.5813
Body mass index	rs930295	C	A	0.8417	-0.0211	0.0023	1e-19	0.000118641	84.1607
Body mass index	rs4671328	G	T	0.5533	-0.0219	0.0017	2.2e-36	0.00023708	165.955
Body mass index	rs7557796	C	T	0.6524	-0.016	0.0018	2.3e-19	0.000116108	79.0123
Body mass index	rs10197031	C	T	0.2834	0.0166	0.0019	1.9e-18	0.000111924	76.3324
Body mass index	rs1445652	A	G	0.1855	0.0123	0.0022	4.3e-08	4.57167e-05	31.2583
Body mass index	rs4482463	A	C	0.9213	-0.0331	0.0033	2.8e-23	0.000158877	100.607
Body mass index	rs3732084	C	T	0.6139	0.0107	0.0018	1.1e-09	5.42744e-05	35.3364
Body mass index	rs2162524	C	T	0.3321	0.0155	0.0018	4.1e-17	0.00010658	74.1512
Body mass index	rs10182181	G	A	0.4753	0.0325	0.0016	6.7e-90	0.000526836	412.598
Body mass index	rs902695	A	G	0.4798	-0.0103	0.0017	2.2e-09	5.29584e-05	36.7093
Body mass index	rs4954638	C	A	0.2492	-0.0118	0.002	2.9e-09	5.21034e-05	34.81
Body mass index	rs4589691	G	C	0.1579	0.0141	0.0024	4.7e-09	5.28706e-05	34.5156
Body mass index	rs11889536	G	A	0.1493	-0.0189	0.0024	6.4e-15	9.07381e-05	62.0156
Body mass index	rs934224	T	C	0.7399	0.0107	0.002	4.7e-08	4.40667e-05	28.6225
Body mass index	rs4952843	G	A	0.3807	-0.0131	0.0018	6.8e-14	8.09201e-05	52.966
Body mass index	rs3806572	A	G	0.2788	-0.0145	0.0019	1.6e-14	8.45502e-05	58.241
Body mass index	rs2861683	C	A	0.407	-0.0144	0.0017	1.3e-16	0.000100093	71.7509
Body mass index	rs17551974	A	C	0.1782	-0.0141	0.0022	1.9e-10	5.82294e-05	41.0764
Body mass index	rs17203016	G	A	0.196	0.015	0.002	2.1e-13	7.09128e-05	56.25
Body mass index	rs2317299	C	T	0.5597	-0.0106	0.0017	1.3e-09	5.53791e-05	38.8789
Body mass index	rs17033117	T	C	0.1872	0.0137	0.0022	8.9e-10	5.71164e-05	38.7789
Body mass index	rs11713193	A	G	0.5073	0.0239	0.0017	2.4e-44	0.000285544	197.651
Body mass index	rs1452075	T	C	0.7277	0.0141	0.0018	1.3e-14	7.87895e-05	61.3611
Body mass index	rs645040	T	G	0.7762	0.0171	0.002	2.5e-18	0.000101591	73.1025
Body mass index	rs6443750	C	T	0.8068	0.0148	0.0021	3.2e-12	6.82852e-05	49.6689
Body mass index	rs9816226	T	A	0.8199	0.0323	0.0021	1.6e-52	0.000308113	236.574
Body mass index	rs6764533	A	G	0.359	0.0116	0.0018	1.4e-10	6.19296e-05	41.5309
Body mass index	rs17535749	A	G	0.1023	0.015	0.0027	2.5e-08	4.13256e-05	30.8642
Body mass index	rs754635	G	C	0.8873	0.0198	0.0027	2.2e-13	7.8407e-05	53.7778
Body mass index	rs7626079	T	C	0.3434	0.011	0.0018	1.6e-09	5.45653e-05	37.3457
Body mass index	rs1656377	C	T	0.5885	0.0099	0.0017	1.6e-08	4.74697e-05	33.9135
Body mass index	rs13069244	A	G	0.07747	0.0187	0.0032	3e-09	4.99836e-05	34.1494
Body mass index	rs2600226	T	C	0.6697	-0.0116	0.0019	3.7e-10	5.95299e-05	37.2742
Body mass index	rs9845966	G	T	0.5479	-0.0105	0.0017	2.5e-10	5.46191e-05	38.1488
Body mass index	rs4858193	C	T	0.2779	-0.0129	0.0019	1.6e-11	6.67875e-05	46.097
Body mass index	rs33500	T	C	0.8082	-0.0167	0.0022	4.3e-14	8.6463e-05	57.6219
Body mass index	rs538579	C	G	0.3228	0.0137	0.0019	1.3e-13	8.20581e-05	51.9917
Body mass index	rs3772882	A	C	0.3661	0.0127	0.0018	6.6e-13	7.48614e-05	49.7809
Body mass index	rs7640424	T	C	0.2969	-0.0136	0.0018	2.3e-14	7.72209e-05	57.0864
Body mass index	rs2868975	A	G	0.178	-0.0143	0.0023	2.2e-10	5.98403e-05	38.656
Body mass index	rs8192675	C	T	0.2888	0.0152	0.0018	1.4e-17	9.49087e-05	71.3086
Body mass index	rs10510419	T	G	0.1416	-0.0177	0.0023	2.2e-14	7.61604e-05	59.2231
Body mass index	rs2365389	T	C	0.4143	-0.0174	0.0017	1.3e-25	0.000146933	104.761
Body mass index	rs6785245	C	T	0.3969	0.0132	0.0017	4e-14	8.34158e-05	60.2907
Body mass index	rs12629015	G	A	0.1852	-0.0135	0.0023	2.1e-09	5.50034e-05	34.4518
Body mass index	rs1320903	A	G	0.3174	0.0216	0.0018	9.2e-32	0.000202167	144
Body mass index	rs16851483	T	G	0.06928	0.0369	0.0035	3.2e-26	0.000175594	111.152
Body mass index	rs7615297	G	C	0.1465	-0.0149	0.0024	5.7e-10	5.55193e-05	38.5434
Body mass index	rs6804842	G	A	0.572	0.0156	0.0017	3.6e-21	0.000119157	84.2076
Body mass index	rs7637852	G	A	0.6951	-0.0139	0.0019	1.7e-13	8.18963e-05	53.5208
Body mass index	rs2325036	C	A	0.3845	-0.0181	0.0017	3.6e-27	0.000155064	113.36
Body mass index	rs1454687	G	C	0.5227	-0.0202	0.0017	5.2e-32	0.000203599	141.19
Body mass index	rs1436344	C	G	0.5922	0.0141	0.0017	4.1e-16	9.60249e-05	68.7924
Body mass index	rs2124499	C	G	0.3718	-0.0123	0.0017	3.4e-13	7.0672e-05	52.3495
Body mass index	rs355777	C	G	0.4106	0.0153	0.0017	1.4e-18	0.000113303	81
Body mass index	rs6772756	G	A	0.3372	-0.0104	0.0019	4e-08	4.83467e-05	29.9612
Body mass index	rs865809	G	A	0.7678	-0.0127	0.002	5.4e-10	5.75106e-05	40.3225
Body mass index	rs10938397	G	A	0.4317	0.0324	0.0016	3.4e-86	0.000515086	410.062
Body mass index	rs326896	T	C	0.3925	-0.0128	0.0018	2.8e-13	7.81332e-05	50.5679
Body mass index	rs4864201	C	T	0.6469	-0.0141	0.0017	1.5e-16	9.08245e-05	68.7924
Body mass index	rs331966	C	A	0.3792	0.0112	0.0018	3.2e-10	5.9059e-05	38.716
Body mass index	rs11736228	T	A	0.2587	-0.0139	0.002	4.1e-12	7.41054e-05	48.3025
Body mass index	rs1492767	T	C	0.4957	0.0094	0.0016	1e-08	4.41767e-05	34.5156
Body mass index	rs7685048	T	C	0.4654	-0.0101	0.0017	4.1e-09	5.07608e-05	35.2976
Body mass index	rs13107325	T	C	0.07373	0.047	0.0032	1.1e-47	0.000301722	215.723
Body mass index	rs2051559	C	T	0.1308	0.0176	0.0026	5e-12	7.04341e-05	45.8225
Body mass index	rs10009336	T	C	0.1638	-0.014	0.0022	2.2e-10	5.36921e-05	40.4959
Body mass index	rs6815910	A	T	0.5435	-0.0128	0.0017	1.4e-13	8.12999e-05	56.692
Body mass index	rs17001561	A	G	0.1573	0.0151	0.0023	3.8e-11	6.04485e-05	43.1021
Body mass index	rs13147390	C	T	0.3569	0.0103	0.0018	1e-08	4.87001e-05	32.7438
Body mass index	rs4148155	G	A	0.1127	-0.0188	0.0026	5e-13	7.06871e-05	52.284
Body mass index	rs7694732	G	A	0.4378	-0.0099	0.0017	8.7e-09	4.82466e-05	33.9135
Body mass index	rs1296328	C	A	0.5657	-0.0179	0.0018	4.9e-24	0.000157439	98.892
Body mass index	rs13110266	A	G	0.4065	-0.0117	0.0017	1.9e-12	6.60515e-05	47.3668
Body mass index	rs1522569	G	T	0.1819	-0.0164	0.0022	2.9e-13	8.00492e-05	55.5702
Body mass index	rs2643452	A	T	0.5448	0.0136	0.0017	4.7e-15	9.17376e-05	64
Body mass index	rs6448587	C	A	0.1891	-0.0167	0.0023	2.3e-13	8.55306e-05	52.7202
Body mass index	rs11945861	A	G	0.2369	-0.0148	0.002	5e-13	7.91954e-05	54.76
Body mass index	rs1804528	A	G	0.3507	0.0109	0.002	3e-08	5.41083e-05	29.7025
Body mass index	rs6841761	T	G	0.5252	-0.0131	0.0016	6.4e-16	8.5587e-05	67.0352
Body mass index	rs1863652	A	G	0.3449	-0.0115	0.0018	1.4e-10	5.97622e-05	40.8179
Body mass index	rs7683836	A	G	0.5405	-0.0114	0.0017	6.3e-11	6.45537e-05	44.9689
Body mass index	rs7730004	T	C	0.6693	0.0148	0.0018	9.1e-16	9.69635e-05	67.6049
Body mass index	rs17424296	A	G	0.3659	-0.0108	0.0018	2.4e-09	5.4125e-05	36
Body mass index	rs2931434	T	C	0.3168	-0.0104	0.0018	1.4e-08	4.68198e-05	33.3827
Body mass index	rs13174863	G	A	0.1548	0.0192	0.0023	2.9e-16	9.64635e-05	69.6862
Body mass index	rs3844598	G	A	0.521	0.0095	0.0017	3.8e-08	4.50454e-05	31.2284
Body mass index	rs2367112	G	T	0.4919	-0.0119	0.0016	2.3e-13	7.07864e-05	55.3164
Body mass index	rs16903285	C	T	0.1407	0.0331	0.0026	7.6e-38	0.000264926	162.072
Body mass index	rs11739877	T	C	0.6118	0.0117	0.0018	6.6e-11	6.5023e-05	42.25
Body mass index	rs6595205	G	C	0.5305	-0.0114	0.0016	2e-12	6.47382e-05	50.7656
Body mass index	rs7715256	T	G	0.5781	-0.0166	0.0016	2.2e-24	0.000134418	107.641
Body mass index	rs2307111	C	T	0.3962	-0.0265	0.0016	1.6e-58	0.000335992	274.316
Body mass index	rs6235	G	C	0.2702	0.0175	0.0019	1.5e-19	0.00012078	84.8338
Body mass index	rs11951673	T	C	0.3941	-0.0123	0.0017	1.1e-13	7.22516e-05	52.3495
Body mass index	rs10478110	C	A	0.4348	0.01	0.0017	9.6e-09	4.91498e-05	34.6021
Body mass index	rs13184896	T	G	0.4346	-0.0133	0.0016	3.3e-16	8.69318e-05	69.0977
Body mass index	rs7724675	A	G	0.2238	-0.0119	0.0021	9.5e-09	4.91992e-05	32.1111
Body mass index	rs7703576	C	T	0.2885	0.0103	0.0019	4.8e-08	4.35537e-05	29.3878
Body mass index	rs16871902	A	G	0.4877	0.0125	0.0017	4.6e-13	7.80777e-05	54.0657
Body mass index	rs7704281	A	G	0.04531	0.0271	0.0041	6.5e-11	6.35368e-05	43.6889
Body mass index	rs1503526	C	T	0.4838	0.014	0.0017	5.5e-17	9.78971e-05	67.8201
Body mass index	rs2009416	T	C	0.361	-0.0121	0.0018	1.1e-11	6.75474e-05	45.1883
Body mass index	rs40067	A	G	0.1713	-0.0266	0.0023	7.1e-30	0.000200885	133.754
Body mass index	rs294704	T	G	0.7239	-0.0113	0.0019	4e-09	5.10425e-05	35.3712
Body mass index	rs4518345	A	G	0.2842	-0.0117	0.0019	1e-09	5.56952e-05	37.9197
Body mass index	rs876605	G	A	0.7352	-0.0108	0.002	3.4e-08	4.54152e-05	29.16
Body mass index	rs10942267	G	A	0.3088	-0.0156	0.0019	3.9e-17	0.000103887	67.4127
Body mass index	rs11738695	A	C	0.586	0.0097	0.0017	2e-08	4.56532e-05	32.5571
Body mass index	rs17056301	C	T	0.2636	0.0118	0.002	2.4e-09	5.40572e-05	34.81
Body mass index	rs189843	C	G	0.5557	-0.0098	0.0017	1.7e-08	4.74241e-05	33.2318
Body mass index	rs17663412	A	C	0.1139	0.0157	0.0027	6.1e-09	4.97549e-05	33.8121
Body mass index	rs7730898	A	G	0.729	0.0168	0.0018	4.5e-20	0.000111518	87.1111
Body mass index	rs806600	G	A	0.475	-0.0095	0.0017	3.3e-08	4.50122e-05	31.2284
Body mass index	rs6556301	T	G	0.3596	-0.0111	0.0018	4.1e-10	5.67475e-05	38.0278
Body mass index	rs2228213	A	G	0.3481	-0.0139	0.0017	4.6e-16	8.76889e-05	66.8547
Body mass index	rs9367368	C	T	0.3033	-0.0121	0.0018	1e-11	6.18755e-05	45.1883
Body mass index	rs9379827	A	C	0.2409	-0.0132	0.0019	6.9e-12	6.37256e-05	48.2659
Body mass index	rs947612	A	G	0.7516	-0.0116	0.002	5.6e-09	5.0244e-05	33.64
Body mass index	rs2246012	C	T	0.1628	0.0158	0.0022	3.1e-13	6.80499e-05	51.5785
Body mass index	rs1885728	A	G	0.6787	0.0108	0.0019	1e-08	5.08705e-05	32.3102
Body mass index	rs3828783	A	G	0.1809	-0.0165	0.0021	5.6e-15	8.06814e-05	61.7347
Body mass index	rs2744974	T	C	0.338	0.0249	0.0018	1.4e-45	0.000277462	191.361
Body mass index	rs765875	T	C	0.4808	-0.0121	0.0017	3e-12	7.30971e-05	50.6609
Body mass index	rs3806114	A	G	0.6773	-0.0113	0.0018	3.4e-10	5.58171e-05	39.4105
Body mass index	rs987237	G	A	0.1803	0.0409	0.0021	9.3e-84	0.000494456	379.322
Body mass index	rs1327259	G	A	0.3872	-0.0155	0.0018	1.7e-18	0.000114011	74.1512
Body mass index	rs9688431	C	T	0.06034	-0.0231	0.0035	2.4e-11	6.05104e-05	43.56
Body mass index	rs9294260	A	G	0.4731	0.0147	0.0016	1.8e-19	0.000107732	84.4102
Body mass index	rs2357760	A	G	0.6754	0.0145	0.0017	6.8e-17	9.21883e-05	72.7509
Body mass index	rs2875762	C	G	0.2473	0.0139	0.002	1.2e-11	7.19293e-05	48.3025
Body mass index	rs1268065	A	G	0.4794	-0.0102	0.0017	1e-09	5.19317e-05	36
Body mass index	rs262130	T	C	0.1969	0.0127	0.0023	1.8e-08	5.10097e-05	30.4896
Body mass index	rs3749897	T	C	0.4172	0.0122	0.0018	8.4e-12	7.23792e-05	45.9383
Body mass index	rs1266874	G	A	0.3558	0.014	0.0018	9.8e-15	8.98489e-05	60.4938
Body mass index	rs7761673	A	T	0.2058	-0.0126	0.0021	1.9e-09	5.18975e-05	36
Body mass index	rs200810	C	T	0.3716	-0.0136	0.0017	5.5e-16	8.63813e-05	64
Body mass index	rs9375702	T	C	0.705	-0.0115	0.0019	7.9e-10	5.50094e-05	36.6343
Body mass index	rs9362662	G	A	0.5201	-0.0112	0.0017	1.2e-10	6.26186e-05	43.4048
Body mass index	rs901630	T	C	0.3973	-0.0146	0.0017	1.9e-18	0.000102083	73.7578
Body mass index	rs17789218	C	T	0.2392	0.013	0.0019	7.4e-12	6.15104e-05	46.8144
Body mass index	rs156201	C	G	0.7606	0.0123	0.002	5.8e-10	5.50961e-05	37.8225
Body mass index	rs3800229	T	G	0.7123	0.0175	0.0018	1.4e-22	0.000125519	94.5216
Body mass index	rs1538247	C	T	0.3181	0.0108	0.0019	1e-08	5.06013e-05	32.3102
Body mass index	rs486359	C	G	0.4853	0.0112	0.0017	1.6e-11	6.26658e-05	43.4048
Body mass index	rs13191362	G	A	0.1198	-0.0236	0.0025	5.9e-21	0.000117461	89.1136
Body mass index	rs17207196	T	C	0.4118	-0.0221	0.0018	2.1e-35	0.000236606	150.744
Body mass index	rs3807645	A	G	0.221	-0.0166	0.0021	2.4e-15	9.48803e-05	62.4853
Body mass index	rs11496125	T	C	0.4212	0.0169	0.0017	3e-22	0.000139258	98.827
Body mass index	rs10247983	A	G	0.9213	0.0201	0.0033	1.7e-09	5.85865e-05	37.0992
Body mass index	rs3800637	C	T	0.336	0.0115	0.0018	5.1e-10	5.9011e-05	40.8179
Body mass index	rs2907948	A	G	0.2427	-0.0141	0.0019	1.3e-13	7.30812e-05	55.072
Body mass index	rs1830074	C	T	0.288	0.0115	0.0019	1.4e-09	5.42373e-05	36.6343
Body mass index	rs4307239	G	A	0.4578	0.0115	0.0017	3.9e-11	6.5654e-05	45.7612
Body mass index	rs12718572	T	C	0.4024	-0.0117	0.0018	3e-11	6.5837e-05	42.25
Body mass index	rs38314	A	G	0.4912	-0.012	0.0017	4.7e-12	7.19777e-05	49.827
Body mass index	rs13240600	G	A	0.1552	-0.0204	0.0024	3.5e-17	0.000109128	72.25
Body mass index	rs7788008	A	G	0.4445	-0.0157	0.0017	1.1e-19	0.000121726	85.2907
Body mass index	rs6461115	G	A	0.2285	-0.0144	0.0019	1.2e-13	7.31101e-05	57.4404
Body mass index	rs4722398	T	C	0.1336	0.0158	0.0025	3.6e-10	5.77922e-05	39.9424
Body mass index	rs10248136	T	C	0.5142	-0.0097	0.0017	2e-08	4.70071e-05	32.5571
Body mass index	rs11505821	T	A	0.0601	0.0311	0.0035	2.7e-19	0.000109271	78.9559
Body mass index	rs7811342	C	T	0.1058	-0.0197	0.0029	1.1e-11	7.34316e-05	46.1463
Body mass index	rs774246	G	A	0.1444	0.0153	0.0025	5.4e-10	5.7843e-05	37.4544
Body mass index	rs215634	G	A	0.6212	-0.0152	0.0018	2.6e-17	0.000108732	71.3086
Body mass index	rs10269783	A	G	0.3896	0.0133	0.0017	1.4e-15	8.41331e-05	61.2076
Body mass index	rs7780752	C	T	0.36	0.0139	0.0018	1e-14	8.90312e-05	59.6327
Body mass index	rs10953740	G	A	0.5534	-0.0153	0.0017	1e-18	0.00011571	81
Body mass index	rs2283093	T	C	0.2066	0.0127	0.0021	3.1e-09	5.28762e-05	36.5737
Body mass index	rs2543132	C	G	0.8134	0.0146	0.0022	5e-11	6.4707e-05	44.0413
Body mass index	rs1421334	C	A	0.5431	-0.0125	0.0018	1e-12	7.75445e-05	48.2253
Body mass index	rs7826312	C	T	0.5879	0.0104	0.0017	4.9e-10	5.24086e-05	37.4256
Body mass index	rs12680842	G	A	0.3205	-0.0133	0.0018	4.4e-14	7.70461e-05	54.5957
Body mass index	rs12675063	T	A	0.1131	0.0156	0.0026	1.3e-09	4.88221e-05	36
Body mass index	rs4072917	A	G	0.4694	0.0115	0.0018	6.9e-11	6.58773e-05	40.8179
Body mass index	rs7844647	C	T	0.2681	-0.0123	0.0018	2.8e-11	5.9373e-05	46.6944
Body mass index	rs13250058	T	G	0.6771	0.0112	0.0018	2.9e-10	5.48513e-05	38.716
Body mass index	rs6985109	A	G	0.5338	-0.0177	0.0017	1.5e-26	0.000155929	108.405
Body mass index	rs17119937	C	T	0.06905	0.0212	0.0036	5.6e-09	5.77819e-05	34.679
Body mass index	rs6471941	A	G	0.1684	0.0156	0.0021	3.1e-13	6.8161e-05	55.1837
Body mass index	rs12334877	A	G	0.198	-0.0144	0.0022	7.7e-11	6.58559e-05	42.843
Body mass index	rs1431659	G	A	0.7344	-0.0196	0.0019	6e-24	0.000149866	106.416
Body mass index	rs7819514	A	G	0.3216	-0.0107	0.0018	5.7e-09	4.99574e-05	35.3364
Body mass index	rs2694047	G	A	0.747	0.0188	0.002	3.9e-21	0.000133594	88.36
Body mass index	rs11781699	C	T	0.1896	0.0132	0.0021	3.1e-10	5.35446e-05	39.5102
Body mass index	rs13263601	C	A	0.3478	0.0154	0.0018	2.2e-17	0.000107592	73.1975
Body mass index	rs1982441	T	G	0.1381	0.0175	0.0026	7e-12	7.29049e-05	45.3033
Body mass index	rs17405819	C	T	0.301	-0.0215	0.0018	4.3e-33	0.000194514	142.67
Body mass index	rs7037266	A	C	0.3739	-0.0112	0.0018	3.5e-10	5.87307e-05	38.716
Body mass index	rs1948080	G	T	0.3749	-0.0137	0.0018	1.1e-14	8.79703e-05	57.929
Body mass index	rs10962550	C	G	0.1801	0.0182	0.0022	6.2e-16	9.78244e-05	68.438
Body mass index	rs10971709	T	C	0.2062	0.0132	0.0021	6.2e-10	5.70398e-05	39.5102
Body mass index	rs3829849	T	C	0.3589	0.0098	0.0017	5.9e-09	4.41958e-05	33.2318
Body mass index	rs10858334	G	C	0.1415	0.0143	0.0026	2.7e-08	4.9682e-05	30.25
Body mass index	rs1412235	C	G	0.3175	0.0246	0.0017	6e-45	0.000262269	209.398
Body mass index	rs1472169	T	C	0.3772	-0.0139	0.0018	2.8e-15	9.07778e-05	59.6327
Body mass index	rs7024334	G	T	0.7742	-0.0138	0.002	3.1e-12	6.65833e-05	47.61
Body mass index	rs10984756	G	C	0.1048	0.0174	0.0029	1.1e-09	5.6808e-05	36
Body mass index	rs10968114	C	A	0.4681	-0.0113	0.0017	6.1e-11	6.35851e-05	44.1834
Body mass index	rs7025938	G	C	0.3187	0.0166	0.0019	3.7e-19	0.000119665	76.3324
Body mass index	rs9408882	A	G	0.4594	-0.0093	0.0016	1.3e-08	4.29599e-05	33.7852
Body mass index	rs2174307	C	G	0.4067	0.0121	0.0017	4.9e-12	7.0656e-05	50.6609
Body mass index	rs10867256	T	C	0.553	-0.0118	0.0017	8.7e-12	6.88377e-05	48.1799
Body mass index	rs13287131	C	T	0.2491	0.0123	0.002	6.8e-10	5.65973e-05	37.8225
Body mass index	rs7869771	C	A	0.2647	-0.014	0.0019	4.9e-13	7.62965e-05	54.2936
Body mass index	rs9650755	G	A	0.2664	0.0154	0.002	2.8e-15	9.26969e-05	59.29
Body mass index	rs380857	A	C	0.8878	-0.0151	0.0027	3.6e-08	4.54247e-05	31.2771
Body mass index	rs1535660	C	T	0.8554	-0.0147	0.0025	5.2e-09	5.34567e-05	34.5744
Body mass index	rs4740619	C	T	0.4521	-0.0186	0.0016	2.3e-30	0.000171392	135.141
Body mass index	rs10811871	G	A	0.3829	-0.0108	0.0018	1.6e-09	5.51212e-05	36
Body mass index	rs1187352	C	T	0.6518	0.0119	0.0018	6e-11	6.42787e-05	43.7068
Body mass index	rs1928295	C	T	0.4461	-0.0141	0.0016	5.4e-18	9.82498e-05	77.6602
Body mass index	rs7871866	C	G	0.1531	0.0187	0.0024	2.3e-14	9.06819e-05	60.7101
Body mass index	rs12098284	T	C	0.1241	0.0178	0.0026	1.8e-11	6.88805e-05	46.8698
Body mass index	rs11251352	G	A	0.5988	0.0109	0.0018	7e-10	5.70855e-05	36.6698
Body mass index	rs12779328	T	C	0.2833	0.0105	0.0019	4.5e-08	4.47706e-05	30.5402
Body mass index	rs10795422	G	A	0.6905	0.0139	0.0019	9.3e-14	8.25817e-05	53.5208
Body mass index	rs1624134	C	G	0.4068	0.0101	0.0018	1.1e-08	4.92328e-05	31.4846
Body mass index	rs2163188	C	G	0.474	0.0131	0.0017	2e-14	8.5573e-05	59.3806
Body mass index	rs7899106	G	A	0.04777	0.0331	0.0037	1e-18	9.96743e-05	80.0299
Body mass index	rs7903146	T	C	0.2912	-0.0181	0.0018	1.3e-23	0.000135239	101.114
Body mass index	rs7084454	A	G	0.335	0.0193	0.0019	4e-25	0.000165963	103.183
Body mass index	rs12762034	C	T	0.07583	0.024	0.0032	7.3e-14	8.07319e-05	56.25
Body mass index	rs3977755	T	C	0.2804	-0.0135	0.0019	5.9e-13	7.35473e-05	50.4848
Body mass index	rs3904244	A	T	0.1377	0.0155	0.0025	4.3e-10	5.7054e-05	38.44
Body mass index	rs1937683	T	C	0.6699	0.0109	0.0018	3.2e-09	5.25459e-05	36.6698
Body mass index	rs17113297	T	C	0.2082	0.0166	0.0021	2.1e-15	9.08537e-05	62.4853
Body mass index	rs17636031	C	T	0.2701	0.016	0.0019	1.2e-17	0.000100939	70.9141
Body mass index	rs999889	A	G	0.2818	-0.0108	0.0019	1.4e-08	4.72132e-05	32.3102
Body mass index	rs10887578	C	G	0.4896	0.0128	0.0017	1.6e-13	8.18846e-05	56.692
Body mass index	rs577525	C	T	0.5676	0.0166	0.0017	9.7e-22	0.000135262	95.3495
Body mass index	rs1681740	C	A	0.3933	-0.0115	0.0018	1.1e-10	6.31137e-05	40.8179
Body mass index	rs845084	A	G	0.2678	0.014	0.002	1.3e-12	7.68646e-05	49
Body mass index	rs4880341	T	C	0.5606	-0.0118	0.0017	1.1e-11	6.85973e-05	48.1799
Body mass index	rs4757144	A	G	0.5878	0.0169	0.0018	5.6e-22	0.000138402	88.1512
Body mass index	rs6265	T	C	0.1951	-0.0412	0.0021	1e-86	0.000533118	384.907
Body mass index	rs7102454	C	T	0.3435	0.0158	0.0018	2.4e-18	0.000112592	77.0494
Body mass index	rs592483	T	C	0.5716	-0.0147	0.0017	2e-18	0.000105829	74.7716
Body mass index	rs349088	A	C	0.4976	-0.0128	0.0017	1.8e-13	8.19181e-05	56.692
Body mass index	rs7358465	T	C	0.6781	0.0103	0.0019	3e-08	4.63147e-05	29.3878
[truncated: 502 more rows]

## Sheet: Table S5
Supplementary Table 5. Characteristics of hepatocellular carcinoma outcomes used in this study.
Outcome	Consortium	Participants	Ancestry	PMID	Web source if publicly available
Hepatocellular carcinoma	The BioBank Japan Project (BBJ)	197,611 Asian-decestry individuals, including 1,866 cancer cases and 195,745 controls	Asian	32514122	https://biobankjp.org/english/index.html
Hepatocellular carcinoma	The deCODE genetics study	49,708 European-descent individuals, including 406 cases and 49,302 controls	European	36280732	https://www.decode.com/summarydata
Hepatocellular carcinoma	The UK Biobank study	456,348 European-descent individuals, including 123 cancer cases and 456,225 controls	European	34737426	https://www.ukbiobank.ac.uk/
Abbreviations: PMID, ID of publication in PubMed.

## Sheet: Table S6
Supplementary Table 6. Results of MR analysis between modifiable risk factors and hepatocellular carcinoma in East Asians.
Category	Traits	N_SNPs	IVW / Wald ratio			Weighted median			MR–Egger			MR-PRESSO analysis
		SNP	OR (95 % CI)	P value		OR (95 % CI)	P value		OR (95 % CI)	P value		OR (95 % CI)	P value	Outlier
Lifestyle factors
Smoking	Cigarettes per day	4	0.62 (0.15-2.49)	0.499281		1.03 (0.56-1.88)	0.933033		1.81 (0.1-34.19)	0.731164		0.62 (0.15-2.49)	0.547698	0
	Alcohol frequency	2	1.57 (1.32-1.86)	2.18481e-07		NA	NA		NA	NA		NA	NA	NA
	Ever versus never drinkers	5	1.11 (1.05-1.18)	0.000280501		1.11 (1.07-1.16)	3.64912e-07		1.13 (1.05-1.21)	0.0486901		1.11 (1.05-1.18)	0.0221075	0
	Coffee consumption	6	0.69 (0.53-0.90)	0.00653111		0.71 (0.57-0.88)	0.00163714		0.57 (0.35-0.92)	0.0820272		0.69 (0.53-0.90)	0.0417823	0
Serum parameters
Liver enzymes	Alanine aminotransferase	25	1.89 (0.97-3.69)	0.0622357		0.95 (0.44-2.04)	0.895312		4.22 (0.47-37.53)	0.209573		1.35 (0.75-2.44)	0.330542	2
	Gamma glutamyl transferase	43	1.30 (1.00-1.68)	0.0461815		1.21 (0.91-1.60)	0.190671		1.15 (0.77-1.73)	0.500764		1.21 (0.95-1.56)	0.136872	1
	Alkaline phosphatase	27	1.03 (0.85-1.25)	0.737195		1.23 (0.96-1.57)	0.102911		1.23 (0.92-1.65)	0.166355		1.03 (0.87-1.23)	0.712982	0
	Aspartate aminotransferase	23	2.91 (1.51-5.59)	0.00136898		1.45 (0.68-3.08)	0.330916		16.55 (2.55-107.3)	0.0077822		1.58 (0.88-2.83)	0.141408	2
Inflammatory factor	C-reactive protein	7	1.18 (0.60-2.30)	0.629783		1.24 (0.69-2.24)	0.471089		0.86 (0.16-4.57)	0.864604		1.18 (0.60-2.30)	0.646862	0
Blood lipid traits	High density lipoprotein cholesterol	30	1.05 (0.85-1.30)	0.646101		1.00 (0.78-1.29)	0.971009		1.08 (0.75-1.56)	0.675299		0.98 (0.81-1.19)	0.861744	1
	Low density lipoprotein cholesterol	27	0.62 (0.43-0.91)	0.0132283		0.61 (0.4-0.93)	0.0224553		0.74 (0.31-1.77)	0.49797		0.75 (0.56-0.99)	0.0522027	2
	Triglyceride	25	1.10 (0.81-1.48)	0.542931		0.99 (0.73-1.33)	0.923609		1.06 (0.65-1.72)	0.826759		1.03 (0.78-1.36)	0.860352	1
Metabolic comorbidities
Obesity traits	Body mass index	65	0.92 (0.68-1.24)	0.583338		0.94 (0.6-1.47)	0.780921		0.95 (0.39-2.29)	0.907116		0.96 (0.72-1.27)	0.762705	0
T2DM and related trait	Type 2 diabetes mellitus	101	0.91 (0.82-1.01)	0.0645728		0.95 (0.82-1.10)	0.498422		0.86 (0.68-1.09)	0.213047		0.94 (0.86-1.03)	0.190635	2
	Hemoglobin A1c	23	0.76 (0.54-1.08)	0.125809		0.81 (0.56-1.16)	0.251593		0.84 (0.20-3.50)	0.809802		0.87 (0.67-1.13)	0.315637	1
Thyroid disease	Hypothyroidism	1	1.74 (1.33-2.27)	5.64608e-05		NA	NA		NA	NA		NA	NA	NA
	Hyperthyroidism	2	1.13 (0.79-1.62)	0.509551		NA	NA		NA	NA		NA	NA	NA
Liver disease and related trait	Chronic hepatitis B	5	1.32 (1.20-1.45)	2.25247e-08		1.29 (1.15-1.45)	1.15514e-05		1.21 (0.80-1.85)	0.431028		1.32 (1.20-1.45)	0.00502	0
	Chronic hepatitis C	3	2.89 (2.21-3.79)	1.4687e-14		2.82 (2.08-3.82)	2.73803e-11		1.98 (1.19-3.31)	0.232852		NA	NA	NA
	Metabolic dysfunction-associated steatotic liver disease	3	1.27 (1.16-1.38)	8.38976e-08		1.29 (1.17-1.42)	5.19282e-07		1.35 (1.03-1.78)	0.278698		NA	NA	NA
	Autoimmune hepatitis	1	1.11 (1.04-1.19)	0.00113334		NA	NA		NA	NA		NA	NA	NA
	Primary biliary cholangitis	6	0.96 (0.90-1.02)	0.144008		0.94 (0.87-1.01)	0.0747634		0.90 (0.79-1.02)	0.161686		0.96 (0.91-1.01)	0.15105	0
Abbreviations: CI, confidence interval; N_SNPs,Number of single nucleotide polymorphisms; IVW, inverse-variance weighted; MR-PRESSO, Pleiotropy Residual Sum and Outlier; OR, odds ratio; NA, not available.
				0.00227273

## Sheet: Table S7
Supplementary Table 7. Test results on heterogeneity and pleiotropy of modifiable risk factors for hepatocellular carcinoma in East Asian individuals in the Biobank Japan study
Category	Phenotype_name	Abbreviation	Cochran's Q (IVW)				Intercept P for intercept
			Q	Q_df	Q_pval		Egger_Intercept	Se_Egger_Int	P_Egger_Int
Lifestyle factors
Smoking	Cigarettes per day	C-per day	18.9442	3	0.000280756		-0.0813072	0.0983867	0.49547
	Alcohol frequency	-	0.1016	1	0.749918		NA	NA	NA
	Ever versus never drinkers	-	8.10207	4	0.0879101		-0.020094	0.0320312	0.574945
	Coffee consumption	-	13.903	5	0.0162375		0.0420408	0.0437316	0.390822
Serum parameters
Liver enzymes	Alanine aminotransferase	ALT	53.7954	24	0.000453851		-0.028522	0.0376712	0.456658
	Gamma glutamyl transferase	GGT	75.3821	42	0.00119027		0.00913423	0.0123598	0.464101
	Alkaline phosphatase	ALP	21.1685	26	0.733214		-0.0176802	0.0109883	0.120172
	Aspartate aminotransferase	AST	52.021	22	0.000310528		-0.0667932	0.0345958	0.0671367
Inflammatory factor	C-reactive protein	CRP	13.2865	6	0.038706		0.0242445	0.058706	0.696733
Blood lipid traits	High density lipoprotein cholesterol	HDL-C	46.7659	29	0.0196623		-0.00280865	0.0147321	0.850177
	Low density lipoprotein cholesterol	LDL-C	47.6292	26	0.00596152		-0.0105775	0.0251804	0.678024
	Triglyceride	TG	49.5542	24	0.00161286		0.00354055	0.0181571	0.847108
Metabolic comorbidities
Obesity traits	Body mass index	BMI	61.5119	64	0.565006		-0.00100499	0.0137443	0.941942
T2DM and related trait	Type 2 diabetes mellitus	T2DM	139.703	100	0.00539512		0.00510731	0.01063	0.631958
	Hemoglobin A1c	HbA1c	42.0632	22	0.00614178		-0.00610398	0.0452579	0.893998
Thyroid disease and related trait	Hypothyroidism		NA	NA	NA		NA	NA	NA
	Hyperthyroidism		6.42319	1	0.0112639		NA	NA	NA
Liver disease and related trait	Chronic hepatitis B	NAFLD	5.75076	4	0.218551		0.0345172	0.0896058	0.72577
	Chronic hepatitis C	AIH	2.64569	2	0.266377		0.0767416	0.0472858	0.351556
	Metabolic dysfunction-associated steatotic liver disease	PBC	0.930338	2	0.628029		-0.0290851	0.0629411	0.724426
	Autoimmune hepatitis	CHB	NA	NA	NA		NA	NA	NA
	Primary biliary cholangitis	CHC	3.7195	5	0.590465		0.0372545	0.0319591	0.308508
Abbreviations: IVW, inverse-variance weighted; NA, not available.

## Sheet: Table S8
Supplementary Table 8. Results of MR analysis between modifiable risk factors and hepatocellular carcinoma in European individuals in the deCODE genetics study
Category	Phenotype_name	N_SNPs	IVW			Weighted median			MR–Egger			MR-PRESSO analysis
			OR (95 % CI)	P value		OR (95 % CI)	P value		OR (95 % CI)	P value		OR (95 % CI)	P value	Outlier
Lifestyle factors
Smoking	Compound smoking index	113	0.63 (0.21-1.89)	0.405243		0.37 (0.07-1.94)	0.23745		0.13 (0.00-8.78)	0.344573		0.68 (0.25-1.88)	0.462339	0
	Cigarettes per day	34	0.52 (0.13-2.01)	0.341288		0.91 (0.18-4.61)	0.905048		2.39 (0.25-22.71)	0.453247		0.47 (0.13-1.75)	0.26791	0
Diet/drinking	Alcoholic drinks per week	62	0.51 (0.07-3.71)	0.50614		0.46 (0.02-8.62)	0.603917		3.65 (0.01-1470.86)	0.674035		0.55 (0.11-2.80)	0.477097	0
	Coffee consumption	11	1.00 (0.97-1.02)	0.856243		1.00 (0.97-1.03)	0.99569		0.99 (0.94-1.04)	0.739947		1.00 (0.97-1.02)	0.859862	0
Physical activity	Accelerometer-assessed physical activity	8	0.83 (0.63-1.08)	0.16797		0.91 (0.64-1.28)	0.5711		1.52 (0.50-4.66)	0.491777		0.83 (0.63-1.08)	0.210416	0
Sleep habit	Chronotype	186	1.23 (0.81-1.84)	0.329384		1.04 (0.56-1.95)	0.893493		1.66 (0.57-4.78)	0.352751		1.18 (0.81-1.72)	0.393021	0
	Sleep duration	55	1.00 (0.98-1.03)	0.892633		1.00 (0.96-1.04)	0.986347		1.08 (0.98-1.18)	0.116416		1.00 (0.97-1.02)	0.713576	0
	Insomnia	141	0.88 (0.63-1.24)	0.467071		0.88 (0.54-1.44)	0.613762		0.37 (0.09-1.45)	0.15714		0.95 (0.71-1.27)	0.724352	0
Education level	Educational attainment	68	0.66 (0.17-2.50)	0.537366		1.50 (0.26-8.71)	0.654399		0.37 (0-390.71)	0.779284		0.76 (0.21-2.79)	0.677056	0
Serum parameters
Liver enzymes	Alanine aminotransferase	2	1.07 (1.04-1.10)	1.51583e-06		NA	NA		NA	NA		NA	NA
	Gamma glutamyl transferase	22	1.01 (0.99-1.02)	0.332805		1.01 (0.99-1.02)	0.348565		1.03 (0.99-1.06)	0.149638		1.01 (0.99-1.02)	0.343827	0
	Alkaline phosphatase	10	0.99 (0.97-1.01)	0.461629		0.99 (0.97-1.02)	0.662992		0.99 (0.95-1.03)	0.545417		0.99 (0.97-1.01)	0.349463	0
	Aspartate aminotransferase	69	1.22 (1.12-1.33)	1.24143e-05		1.35 (1.18-1.55)	1.08978e-05		1.40 (1.18-1.67)	0.000313487		1.23 (1.13-1.33)	6.28457e-06	0
Inflammatory factor	C-reactive protein	47	1.14 (0.72-1.79)	0.582848		0.85 (0.42-1.71)	0.65482		0.85 (0.44-1.64)	0.624565		1.13 (0.70-1.81)	0.627032	0
Iron status	Serum iron	4	3.64 (1.48-8.96)	0.00501721		3.70 (1.74-7.88)	0.000696263		9.64 (3.03-30.66)	0.0616621		3.64 (1.48-8.96)	0.0675202	0
Blood lipid traits	High density lipoprotein cholesterol	305	0.89 (0.59-1.34)	0.571557		1.28 (0.64-2.57)	0.479441		1.29 (0.68-2.45)	0.436906		0.86 (0.57-1.30)	0.481481	0
	Low density lipoprotein cholesterol	141	0.66 (0.38-1.15)	0.141615		1.07 (0.47-2.44)	0.865985		0.48 (0.20-1.14)	0.100403		0.78 (0.47-1.30)	0.344886	1
	Triglyceride	262	1.13 (0.75-1.68)	0.559919		1.60 (0.80-3.22)	0.183777		0.95 (0.52-1.75)	0.881054		0.99 (0.67-1.46)	0.969661	0
Metabolic comorbidities
Obesity traits	Body mass index	464	1.56 (0.94-2.59)	0.083949		2.09 (0.87-4.98)	0.0978758		3.78 (1.00-14.28)	0.0508398		1.65 (1.03-2.66)	0.0396328	0
	Waist circumference	39	1.77 (0.61-5.15)	0.293284		3.19 (0.68-14.92)	0.141097		58.7 (1.09-3153.42)	0.0524758		1.71 (0.73-4.04)	0.226806	0
T2DM and related trait	Type 2 diabetes mellitus	114	1.38 (1.09-1.74)	0.00706259		1.23 (0.87-1.72)	0.235947		1.20 (0.71-2.04)	0.497079		1.42 (1.15-1.76)	0.00129013	0
	Hemoglobin A1c	7	1.05 (0.52-2.13)	0.89903		1.37 (0.61-3.08)	0.445512		2.34 (0.34-15.99)	0.426899		1.12 (0.57-2.19)	0.749761	0
Thyroid disease and related trait	Hypothyroidism	8	0.93 (0.68-1.26)	0.64342		1.04 (0.68-1.57)	0.86699		1.80 (0.52-6.19)	0.389558		0.93 (0.70-1.23)	0.631112	0
	Hyperthyroidism	5	1.49 (1.03-2.16)	0.0325904		1.40 (0.89-2.20)	0.150517		14.99 (0.15-1469.06)	0.330945		1.41 (1.16-1.72)	0.0147783	0
	Free thyroxine concentration	18	1.23 (0.67-2.27)	0.503563		1.38 (0.59-3.25)	0.458398		1.82 (0.41-8.06)	0.442762		1.42 (0.81-2.50)	0.238172	0
	Thyroid stimulating hormone levels	36	0.74 (0.48-1.15)	0.185487		0.76 (0.40-1.43)	0.395317		0.77 (0.27-2.21)	0.634714		0.85 (0.59-1.22)	0.382553	0
Liver disease and related trait	Metabolic dysfunction-associated steatotic liver disease	4	3.30 (2.07-5.26)	5.2103e-07		3.42 (2.01-5.83)	5.87725e-06		4.66 (1.46-14.89)	0.121838		3.30 (2.23-4.88)	0.00939734	0
	Autoimmune hepatitis	1	0.93 (0.71-1.21)	0.57649		NA	NA		NA	NA		NA	NA
	Primary biliary cholangitis	26	1.03 (0.89-1.18)	0.722556		1.03 (0.85-1.26)	0.739496		1.17 (0.76-1.80)	0.485389		1.04 (0.91-1.18)	0.59447	0
	Primary sclerosing cholangitis	12	0.99 (0.78-1.25)	0.915245		0.99 (0.72-1.37)	0.951853		1.56 (0.56-4.35)	0.41502		0.99 (0.82-1.20)	0.896137	0
	Percent liver fat	9	4.77 (2.59-8.80)	5.58541e-07		4.89 (2.38-10.07)	1.63781e-05		5.63 (2.01-15.77)	0.0133992		3.82 (2.63-5.55)	6.14507e-05	0
	Liver iron content	5	3.52 (2.26-5.50)	3.01266e-08		3.62 (2.26-5.81)	9.42883e-08		3.68 (2.02-6.72)	0.0238821		3.52 (2.60-4.78)	0.00125246	0
	Liver volume	9	1.31 (0.42-4.11)	0.642919		1.15 (0.31-4.19)	0.833811		0.46 (0.04-5.36)	0.555316		1.00 (0.35-2.91)	0.993593	0
Abbreviations: CI, confidence interval; N_SNPs,Number of single nucleotide polymorphisms; IVW, inverse-variance weighted; MR-PRESSO, Pleiotropy Residual Sum and Outlier; OR, odds ratio; NA, not available.

## Sheet: Table S9
Supplementary Table 9.Test results on heterogeneity and pleiotropy of modifiable risk factors for hepatocellular carcinoma in European individuals in the deCODE genetics study
Category	Phenotype_name	Abbreviation	Cochran's Q (IVW)				Intercept P for intercept
			Q	Q_df	Q_pval		Egger_Intercept	Se_Egger_Int	P_Egger_Int
Lifestyle factors
Smoking	Compound smoking index	S-index	103.711	112	0.699609		0.0245907	0.0324593	0.450306
	Cigarettes per day	C-per day	46.9897	33	0.0542463		-0.0502245	0.0305786	0.110285
Diet/drinking	Alcohol frequency	-	46.8575	61	0.908848		-0.0241358	0.035462	0.498736
	Coffee consumption	-	11.7195	10	0.304267		0.0179758	0.060754	0.774036
Physical activity	Accelerometer-assessed physical activity		7.21619	7	0.406723		-0.16429	0.150371	0.3165
Sleep habit	Chronotype	SLD	182.352	185	0.541259		-0.0106118	0.0176022	0.547337
	Sleep duration		48.8774	54	0.671735		-0.0754014	0.0465254	0.111028
	Insomnia	INSO	111.92	140	0.961218		0.0389897	0.0304377	0.202338
Education level	College or University degree	-	81.7334	67	0.106287		0.0103531	0.0622664	0.868452
Serum parameters
Liver enzymes	Alanine aminotransferase	ALT	0.637769	1	0.42452		NA	NA	NA
	Gamma glutamyl transferase	GGT	30.5148	21	0.0821206		-0.0874525	0.0703198	0.228012
	Alkaline phosphatase	ALP	13.6391	9	0.135755		0.0206373	0.0681374	0.769709
	Aspartate aminotransferase	AST	64.0398	68	0.613679		-0.0408693	0.0224042	0.0725837
Inflammatory factor	C-reactive protein	CRP	51.0976	46	0.280296		0.023991	0.0199808	0.236148
Iron status	Serum iron	-	7.52776	3	0.0568495		-0.189099	0.0953174	0.185714
Blood lipid traits	High density lipoprotein cholesterol	HDL-C	337.116	304	0.0927609		-0.0138951	0.00936233	0.138808
	Low density lipoprotein cholesterol	LDL-C	177.333	140	0.017959		0.013861	0.0150345	0.358155
	Triglyceride	TG	257.621	261	0.547483		0.00665594	0.00926621	0.473215
Metabolic comorbidities
Obesity traits	Body mass index	BMI	431.291	463	0.851939		-0.0154943	0.011015	0.160202
	Waist circumference		34.3258	38	0.64008		-0.0960003	0.0537071	0.082054
T2DM and related trait	Type 2 diabetes mellitus	T2DM	87.2483	113	0.965503		0.0109488	0.0195438	0.576447
	Hemoglobin A1c	HbA1c	8.47171	6	0.20554		-0.108375	0.122864	0.418116
Thyroid disease and related trait	Hypothyroidism	-	5.95411	7	0.545118		-0.132336	0.122974	0.323222
	Hyperthyroidism	-	1.86162	4	0.761192		-0.475502	0.480994	0.395751
	Free thyroxine concentration	FT4	11.5457	17	0.826834		-0.0311233	0.0554026	0.582059
	Thyroid stimulating hormone levels	TSH	22.0845	35	0.956051		-0.00311851	0.0368684	0.933088
Liver disease and related trait	Metabolic dysfunction-associated steatotic liver disease	-	2.11871	3	0.548137		-0.0784234	0.123266	0.589733
	Autoimmune hepatitis	PBC	NA	NA	NA		NA	NA	NA
	Primary biliary cholangitis	PSC	25.8538	25	0.415435		-0.0355268	0.0564913	0.535362
	Primary sclerosing cholangitis	Cirrhosis	6.9809	11	0.800628		-0.0988317	0.109774	0.389117
	Percent liver fat	-	3.91172	8	0.865		-0.0223789	0.0575387	0.708884
	Liver iron content	-	1.86359	4	0.76083		-0.0145768	0.0687197	0.845608
	Liver volume	NAFLD	10.7896	8	0.213906		0.079978	0.0845306	0.375582
Abbreviations: IVW, inverse-variance weighted; NA, not available.

[truncated: 2 more sheets: Table S10, Table S11]
